# Supplementary material for: Phylogenomics of phosphoinositide lipid kinases: perspectives on the evolution of second messenger signaling and drug discovery
Source: BMC Evol Biol. 2011 Jan 5;11:4. doi: 10.1186/1471-2148-11-4 (PMC3024228; doi:10.1186/1471-2148-11-4)
Supplement: Additional file 1 — Accession numbers of protein sequences used in phylogenetic reconstructions. NCBI or EMBL accession numbers associated with the operational taxonomic labels (OTUs) for multiple sequence alignments in Additional files 2-5 which were used in phylogenetic reconstructions for Figures 2, 3, 4 and 7. [file 1471-2148-11-4-S1.XLSX]

## Sheet: PI34K
Table S1. PI3K and PI4K type III sequences used in multiple sequence alignment file S1 and Fig. 2 (as identified by OTU label).
OTU Label	Species	Protein Name	Accession No.
MUS_4952	Mus musculus	phosphatidylinositol 4-kinase type 3 alpha	NP_001001983.2
RAT_2574	Rattus norvegicus	phosphatidylinositol 4-kinase type 3 alpha	NP_071637.1
HSPIK4A2	Homo sapiens	phosphatidylinositol 4-kinase type 3 alpha	NP_477352.2
XELA_5041	Xenopus laevis	phosphatidylinositol 4-kinase type 3 alpha	NP_001086885.1
DARE_6286	Danio rerio	phosphatidylinositol 4-kinase type 3 alpha	NP_001030144.1
TENI_4722	Tetraodon nigroviridis	phosphatidylinositol 4-kinase type 3 alpha	CAG07833.1
STPU_3722	Strongylocentrotus purpuratus	phosphatidylinositol 4-kinase type 3 alpha	XP_792265.1
BRFL_3062	Branchiostoma floridae	phosphatidylinositol 4-kinase type 3 alpha	XP_002610260.1
DRME_6691	Drosophila melanogaster	phosphatidylinositol 4-kinase type 3 alpha	AAM29653.1
ANGA_5791	Anopheles gambiae	phosphatidylinositol 4-kinase type 3 alpha	XP_318507.4
APIS_6651	Apis mellifera	phosphatidylinositol 4-kinase type 3 alpha	XP_623578.2
CABR_6393	aenorhabditis briggsae	phosphatidylinositol 4-kinase type 3 alpha	XP_002647048.1
CAEL_1755	Caenorhabditis elegans	phosphatidylinositol 4-kinase type 3 alpha	NP_499596.1
SACE_6323	Saccharomyces cerevisiae	Stt4p (phosphatidylinositol 4-kinase)	NP_013408.1
CAAL_4643	Candida albicans	Phosphatidylinositol-4-kinase	XP_710433.1
NECR_3242	Neurospora crassa	hypothetical protein NCU09367	XP_963777.1
GLZE_4254	Gibberella zeae PH-1	hypothetical protein FG01161.1	XP_381337.1
ORSA_5091	Oryza sativa Japonica	Phosphatidylinositol 3- and 4-kinase	AAX95653.1
ARAB_3069	Arabidopsis thaliana	ATPI4K ALPHA	NP_175359.2
LEMA_3678	Leishmania major	phosphatidylinositol-kinase domain protein	XP_847809.1
LEIN_0931	Leishmania infantum	phosphatidylinositol-kinase domain protein	XP_001466676.1
LEBR_4109	Leishmania braziliensis	phosphatidylinositol-kinase domain protein	XP_001566498.1
TRCR_3780	Trypanosoma cruzi	phosphatidylinositol-kinase domain protein	XP_809016.1
TRBR_8713	Trypanosoma brucei	phosphatidylinositol 4-kinase alpha	XP_843994.1
TRCU_6609	Trypanosoma cruzi	phosphatidylinositol 3-kinase 2	XP_805828.1
LEIN_4608	Leishmania infantum	phosphatidylinositol 3-kinase 2	XP_001464185.1
Endi_6748	Entamoeba dispar	hypothetical protein	XP_001739975.1
ENHA_6747	Entamoeba histolytica	hypothetical protein	XP_653969.2
ENHA_6749	Entamoeba histolytica	phosphatidylinositol 3-kinase	XP_653436.1
ENHA_6746	Entamoeba histolytica	phosphatidylinositol 3-kinase	XP_649802.1
STPU_3669	Strongylocentrotus purpuratus	phosphoinositide-3-kinase	XP_001201471.1
CIIN_8421	Ciona intestinalis	phosphoinositide-3-kinase	XP_002121348.1
MUS_PI3KB	Mus musculus	phosphatidylinositol-4,5-bisphosphate 3-kinase catalytic subunit beta isoform	NP_083370.2
RAT_PI3KB	Rattus norvegicus	phosphatidylinositol-4,5-bisphosphate 3-kinase catalytic subunit beta isoform	NP_445933.1
HS_PI3KB	Homo sapiens	phosphatidylinositol-4,5-bisphosphate 3-kinase catalytic subunit beta isoform	NP_006210.1
TENIPI3KB	Tetraodon nigroviridis	phosphatidylinositol-4,5-bisphosphate 3-kinase catalytic subunit beta isoform	CAG06419.1
DARE6835	Danio rerio	phosphatidylinositol-4,5-bisphosphate 3-kinase	XP_002664606.1
HS_PI3KD	Homo sapiens	phosphatidylinositol-4,5-bisphosphate 3-kinase catalytic subunit delta isoform	NP_005017.3
MUS_PI3KD	Mus musculus	phosphatidylinositol-4,5-bisphosphate 3-kinase catalytic subunit delta isoform	NP_032866.2
RAT_6265	Rattus norvegicus	phosphatidylinositol-4,5-bisphosphate 3-kinase catalytic subunit delta isoform	NP_001102448.1
DARE_3276	Danio rerio	phosphatidylinositol-4,5-bisphosphate 3-kinase catalytic subunit delta isoform	NP_957493.1
TENI_4723	Tetraodon nigroviridis	unnamed protein product	CAG07537.1
BRFL_8318	Branchiostoma floridae	hypothetical protein BRAFLDRAFT_94886	XP_002610866.1
ANGA_5524	Anopheles gambiae	AGAP000018-PA	XP_311141.4
DRME_1707	Drosophila melanogaster	Pi3K92E	NP_650902.1
APIS_6652	Apis mellifera]	Pi3K92E	XP_623897.1
TRCA_9109	Tribolium castaneum	similar to GA17984-PA	XP_968847.1
TRAD_1960	Trichoplax adhaerens]	hypothetical protein TRIADDRAFT_26293	XP_002113378.1
MUSPI3KCA	Mus musculus	phosphatidylinositol-4,5-bisphosphate 3-kinase catalytic subunit alpha isoform	NP_032865.2
RATPI3KCA	Rattus norvegicus	phosphatidylinositol-4,5-bisphosphate 3-kinase catalytic subunit alpha isoform	NP_596890.2
HS_PI3KCA	Homo sapiens	phosphatidylinositol-4,5-bisphosphate 3-kinase catalytic subunit alpha isoform	NP_006209.2
DARE_5829	Danio rerio	phosphatidylinositol-4,5-bisphosphate 3-kinase catalytic subunit alpha isoform	XP_002663857.1
TENI_4721	Tetraodon nigroviridis	phosphatidylinositol-4,5-bisphosphate 3-kinase catalytic subunit alpha isoform	XP_002663857.1
XELA_6525	Xenopus laevis	phosphoinositide-3-kinase, catalytic, alpha polypeptide	AAF15300.1
BRFL_0815	Branchiostoma floridae	hypothetical protein BRAFLDRAFT_228095	XP_002602300.1
STPU_7200	Strongylocentrotus purpuratus	similar to phosphoinositide-3-kinase, catalytic	XM_787798.2
MUSPI3KCG	Mus musculus	phosphatidylinositol-4,5-bisphosphate 3-kinase catalytic subunit gamma isoform	NP_001139672.1
RATPI3KCG	Rattus norvegicus	phosphoinositide-3-kinase, catalytic, alpha polypeptide	NP_596890.2
HS_PI3KCG	Homo sapiens	phosphoinositide-3-kinase gamma catalytic subunit	AF327656_1
DR_PI3KCG	Danio rerio	phosphoinositide-3-kinase gamma catalytic subunit	NP_998471.1
CIIN_2941	Ciona intestinalis	phosphoinositide-3-kinase gamma catalytic subunit	XP_002122754.1
CABR_3193	Caenorhabditis briggsae	AGE-1	XP_002631094.1
CAEL_6018	Caenorhabditis elegans	AGE-1	NP_496462.1
STPU_9676	Strongylocentrotus purpuratus	hypothetical protein	XP_001193595.1
BRFL_9032	Branchiostoma floridae	hypothetical protein BRAFLDRAFT_233446	XP_002590193.1
CIIN_4368	Ciona intestinalis	phosphatidylinositol 3-kinase, C2 domain containing, alpha polypeptide	XP_002122780.1
RAT_6264	Rattus norvegicus	phosphatidylinositol-4-phosphate 3-kinase C2 domain-containing subunit alpha	NP_001101970.1
MUSPI3KC2A	Mus musculus	phosphatidylinositol-4-phosphate 3-kinase C2 domain-containing subunit alpha	NP_035213.2
HS_PI3KC2A	Homo sapiens	phosphatidylinositol-4-phosphate 3-kinase C2 domain-containing subunit alpha	NP_002636.2
DARE_6843	Danio rerio	phosphoinositide-3-kinase, class 2 alpha polypeptide	XP_700029.3
TENI_1517	Tetraodon nigroviridis	unnamed protein product	CAF90313.1
HS_PI3KC2B	Homo sapiens	phosphatidylinositol-4-phosphate 3-kinase C2 domain-containing subunit beta	NP_002637.3
RATPI3KC2B	Rattus norvegicus	phosphatidylinositol-4-phosphate 3-kinase C2 domain-containing subunit beta	NP_001099421.1
MUS__5171	Mus musculus	phosphoinositide-3-kinase, class 2 beta polypeptide	NP_001092746.2
DARE_5363	Danio rerio	Genome predicted	XM_694937.3
TENI_4720	Tetraodon nigroviridis	unnamed protein product	CAF94954.1
DRME_2466	Drosophila melanogaster	phosphotidylinositol 3 kinase 68D	NP_524028.2
APIS_4813	Apis mellifera	Phosphotidylinositol 3 kinase 68D CG11621-PA	XP_396869.3
RAT_1675	Rattus norvegicus	phosphatidylinositol-4-phosphate 3-kinase C2 domain-containing subunit gamma	NP_446375.1
MUS_4681	Mus musculus	phosphatidylinositol-4-phosphate 3-kinase C2 domain-containing subunit gamma	NP_035214.2
HS_PI3KC2G	Homo sapiens	phosphatidylinositol-4-phosphate 3-kinase C2 domain-containing subunit gamma	NP_004561.3
TENI_4724	Tetraodon nigroviridis	unnamed protein product	CAG08721.1
CABR_8186	Caenorhabditis briggsae	Hypothetical protein CBG07670	XP_002645914.1
CAEL_3877	Caenorhabditis elegans	hypothetical protein F39B1.1	NP_510529.1
RAT_PI3KC3	Rattus norvegicus	phosphatidylinositol 3-kinase catalytic subunit type 3	NP_075247.1
MUS_PI3KC3	Mus musculus	phosphatidylinositol 3-kinase catalytic subunit type 4	NP_852079.2
HS_PI3KC3	Homo sapiens	phosphatidylinositol 3-kinase catalytic subunit type 5	NP_002638.2
XEL_PI3KC3	Xenopus laevis	phosphatidylinositol 3-kinase catalytic subunit type 3	NP_001086836.1
TENI_4725	Tetraodon nigroviridis	cDNA	emb|CR719864.2|
DARE_0146	Danio rerio	phosphatidylinositol 3-kinase catalytic subunit type 3	NP_001017550.2
BRFL_PIK3C3	Branchiostoma floridae	hypothetical protein BRAFLDRAFT_280369	XP_002609836.1
CIN_PIK3C3	Ciona intestinalis	phosphoinositide-3-kinase, class 3	XP_002128077.1
DRME_1713	Drosophila melanogaster	phosphotidylinositol 3 kinase 59F	NP_477133.1
DRPS_5463	Drosophila pseudoobscura	GA18829	XP_001361090.1
ANGA_5523	Anopheles gambiae	AGAP010273-PA	XP_319464.4
NECR_3240	Neurospora crassa	hypothetical protein NCU00656	XP_965796.1
MAGR_3810	Magnaporthe grisea	hypothetical protein MGCH7_ch7g871	XP_001522773.1
GIZE_4254	Gibberella zeae	hypothetical protein FG08522.	XP_388698.1
SCPO_8347	Schizosaccharomyces pombe	SpVps34p	NP_594699.1
USMA_7100	Ustilago maydis	hypothetical protein UM00453.1	XP_756600.1
SOY_7434	Glycine max	phosphatidylinositol 3-kinase	P42347.1
ARAB_2403	Arabidopsis thaliana	phosphatidylinositol 3-kinase	NP_176251.1
ORSA_5790	Oryza sativa Japonica	phosphatidylinositol 3-kinase	NP_001054810.1
DIDI_6680	Dictyostelium discoideum	phosphatidylinositol 3-kinase	XP_636122.1
SACE_4784	Saccharomyces cerevisiae	Vps34p	NP_013341.1
ASGO_4498	Ashbya gossypii	hypothetical protein	NP_986554.1
CAAL_4644	Candida albicans	Phosphatidylinositol 3-kinase VPS34	Q92213.1
CABR_3958	Caenorhabditis briggsae	CBR-VPS-34 protein	XP_002638881.1
CAEL_6671	Caenorhabditis elegans	Related to yeast vacuolar protein sorting factor protein 34	NP_001020954.1
TRBU_3301	Trypanosoma brucei	phosphatidylinositol 3-kinase	XP_847451.1
TRCU_3674	Trypanosoma cruzi	phosphatidylinositol 3-kinase	XP_817931.1
LEMA_7033	Leishmania major	phosphatidylinositol 3-kinase	XP_001683719.1
LEIN_8814	Leishmania infantum	phosphatidylinositol 3-kinase	XP_001466000.1
LEBR_3849	Leishmania braziliensis	phosphatidylinositol 3-kinase	XP_001565473.1
PLBE_6807	Plasmodium berghei	phosphatidylinositol 3-kinase	XP_677900.1
PLYO_2349	Plasmodium yoelii	phosphatidylinositol 3-kinase vps34	XP_731294.1
PLCH_7095	Plasmodium chabaudi	phosphatidylinositol 3-kinase	XP_744870.1
PLFA_2361	Plasmodium falciparum	phosphatidylinositol 3-kinase	XP_001351710.1
PLVI_0955	Plasmodium vivax	phosphatidylinositol 3-kinase	XP_001613804.1
PLKN_49	Plasmodium knowlesi	phosphatidylinositol 3-kinase	XP_002259662.1
BRFL_219	Branchiostoma floridae	hypothetical protein BRAFLDRAFT_69754	XP_002607347.1
STPU_7201	Strongylocentrotus purpuratus	LOC576788	XR_026158.1|
MUS_PIK4CB	Mus musculus	phosphatidylinositol 4-kinase beta	Q8BKC8.2
RAT_PIK4CB	Rattus norvegicus	phosphatidylinositol 4-kinase beta	NP_112345.1
HS_PIK4CB	Homo sapiens	phosphatidylinositol 4-kinase beta	NP_001185704.1
XELA_4911	Xenopus laevis	phosphatidylinositol 4-kinase beta	NP_001086017.1
TENI_4726	Tetraodon nigroviridis	cDNA reconstruction	emb|CR719864.2|
DARE_6838	Danio rerio	phosphatidylinositol 4-kinase beta	NP_001030149.2
CIIN_1984	Ciona intestinalis	similar to phosphatidylinositol 4-kinase III beta	XP_002119556.1
TRAD_1959	XP_002109342.1	hypothetical protein TRIADDRAFT_21411	XP_002109342.1
DRME_2309	Drosophila melanogaster	phosphatidylinositol 4-kinase beta	NP_728519.1
ANGA_5837	Anopheles gambiae	AGAP007512-PB	XP_308365.4
APIS_4809	Apis mellifera	similar to four wheel drive CG7004-PA	XP_391922.1
TRCA_9110	Tribolium castaneum	phosphatidylinositol 4-kinase beta	XP_972821.1
CABR_3959	Caenorhabditis briggsae	Hypothetical protein CBG08090	XP_002643225.1
CAEL_1756	Caenorhabditis elegans	hypothetical protein F35H12.4	NP_508177.2
SACE_6324	Saccharomyces cerevisiae	Pik1p	NP_014132.1
ASGO_4499	Ashbya gossypii	hypothetical protein	NP_986214.2
CAAL_3688	Candida albicans	hypothetical protein CAWG_04561	XP_714748.1
GIZE_4255	Gibberella zeae	hypothetical protein FG05499.1	XP_385675.1
USMA_7102	Ustilago maydis	hypothetical protein UM04931.1	XP_761078.1
LEMA_8762	Leishmania major	phosphatidylinositol 4-kinase	XP_001686463.1
LEIN_0996	Leishmania infantum	phosphatidylinositol 4-kinase	XP_001468694.1
LEBR_3672	Leishmania braziliensis	phosphatidylinositol 4-kinase	XP_001564597.1
TRBR_8768	Trypanosoma brucei	phosphatidylinositol 4-kinase	XP_844264.1
TRCR_0045	Trypanosoma cruzi	phosphatidylinositol 4-kinase	XP_803059.1
ARAB_2265	Arabidopsis thaliana	phosphatidylinositol 4-kinase beta	NP_201212.1
ORSA_6979	Oryza sativa	phosphatidylinositol 4-kinase	AAF34418.1
PLKN_5716	Plasmodium knowlesi	phosphatidylinositol 4-kinase	XP_002259718.1
PLVI_5609	Plasmodium vivax	phosphatidylinositol 4-kinase	XP_001613270.1
PLYO_5398	Plasmodium yoelii	phosphatidylinositol 4-kinase	XP_724287.1
PLBE_6808	Plasmodium berghei	hypothetical protein PB001173.02.0	XP_678613.1
PLCH_9515	Plasmodium chabaudi	phosphatidylinositol 4-kinase	XP_744997.1
PLFA_4506	Plasmodium falciparum	phosphatidylinositol 4-kinase	XP_001351656.1
PLKN_0537	Plasmodium knowlesi	phosphatidylinositol 4-kinase	XP_002258257.1
PLVI_6098	Plasmodium vivax	phosphatidylinositol 3- and 4-kinase	XP_001615109.1
PLFA_2563	Plasmodium falciparum	phosphatidylinositol 4-kinase	XP_002808664.1

## Sheet: PIK4II
Table S2. PI4K type II sequences used in multiple sequence alignment file S2 and Fig. 3 (as identified by OTU label).
OTU Label	Species	Protein Name	Accession No.
USMA_24513	Ustilago maydis	hypothetical protein UM06339.1	XP_762486.1
NEFI_1537	Neosartorya fischeri	phosphatidylinositol 4-kinase type II subunit alpha	XP_001260797.1
GIZE_3641	Gibberella zeae	hypothetical protein FG06198.1	XP_386374.1|
SCPO_12412	Schizosaccharomyces pombe	phosphatidylinositol 4-kinase Lsb6	XP_001713056.1
SACE_LSB6P	Saccharomyces cerevisiae	Lsb6p	NP_012435.1
ANGA_562889	Anopheles gambiae	AGAP003121-PA	XP_562889.3
TRCA_967216	Tribolium castaneum	similar to phosphatidylinositol 4-kinase type-ii	XP_967216.1
DRME_002017161	Drosopphila melanogaster	Pi4KIIalpha	NP_730944.2
APME_001120474	Apis mellifera	similar to phosphatidylinositol 4-kinase type II	XP_001120474.1
HSPI4K2A	Homo sapiens	phosphatidylinositol 4-kinase type 2-alpha	NP_060895.1
MUS_663476	Mus musculus	phosphatidylinositol 4-kinase type 2-alpha	NP_663476.1
RAT_446187	Rattus norvegicus	phosphatidylinositol 4-kinase type 2-alpha	NP_446187.1
XELA_001121279	Xenopus laevis	phosphatidylinositol 4-kinase type 2-alpha	NP_001121279.1
TENI_06058	Tetraodon nigroviridis	unnamed protein product	CAG06058.1
DARE_998523	Danio rerio	phosphatidylinositol 4-kinase type 2-alpha	NP_998523.1
HSPI4K2B	Homo sapiens	phosphatidylinositol 4-kinase type 2-beta	NP_060793.2
MUS_080227	Mus musculus	phosphatidylinositol 4-kinase type 2-beta	NP_080227.2
RAT_001005883	Rattus norvegicus	phosphatidylinositol 4-kinase type 2-beta	NP_001005883.1
XELA_001087050	Xenopus laevis	phosphatidylinositol 4-kinase type 2-beta	NP_001087050.1
DARE_001038950	Danio rerio	phosphatidylinositol 4-kinase type 2-beta	NP_001038950.1
TENI_03281	Tetraodon nigroviridis	unnamed protein product	CAG03281.1
CIIN_002129036	Ciona intestinalis	similar to phosphatidylinositol 4-kinase type 2 alpha	XP_002129036.1
BRFL_00260	Branchiostoma floridae	hypothetical protein BRAFLDRAFT_91099	XP_002609121.1
TRAD_002114632	Trichoplax adhaerens	hypothetical protein TRIADDRAFT_50611	XP_002114632.1
STPU_801707	Strongylocentrotus purpuratus	hypothetical protein	XP_801707.2
CAEL_508849	Caenorhabditis elegans	hypothetical protein ZC8.6	NP_508849.3
CABR_002644618	Caenorhabditis briggsae	Hypothetical protein CBG14577	XP_002644618.1
CABR_002647585	Caenorhabditis briggsae	Hypothetical protein CBG06673	XP_002647585.1
CAEL_506358	Caenorhabditis elegans	hypothetical protein C56A3.8	NP_506358.3
ORSAJC_001063457	Oryza sativa Japonica	phosphatidylinositol 3- and 4-kinase family-like	NP_001063457.1
ORSAJC_001062108	Oryza sativa Japonica	phosphatidylinositol 3- and 4-kinase family-like	NP_001062108.1
ORSAJC_001057397	Oryza sativa Japonica	phosphatidylinositol 3- and 4-kinase family-like	NP_001057397.1
PLKN_002258932	Plasmodium knowlesi	phosphatidylinositol 3-and 4-kinase	XP_002258932.1
PLVI_001613131	Plasmodium vivax	phosphatidylinositol 3-and 4-kinase	XP_001613131.1
PLBE_680092	Plasmodium berghei	hypothetical protein	XP_680092.1
PLYO_726939	Plasmodium yoelii	hypothetical protein	XP_726939.1
PLFA_001351186	Plasmodium falciparum 3D7	phosphatidylinositol 3-and 4-kinase	XP_001351186.1
ARTH_565307	Arabidopsis thaliana	phosphatidylinositol 3- and 4-kinase family protein	NP_565307.1
ZEMA_31314	Zea mays	unknown	ACN31314.1
SOBI_095504	Sorghum bicolor	hypothetical protein SORBIDRAFT_10g010450	XP_002438242.1

## Sheet: PIPK
Table S3. PIPK sequences used in multiple sequence alignment file S3 and Fig. 4 (as identified by OTU label).
OTU Label	Species	Protein Name	Accession No.
PLBE_4635	Plasmodium berghei	phosphatidylinositol-4-phosphate 5-kinase	XP_679234.1
PLCH_9541	Plasmodium chabaudi	phosphatidylinositol-4-phosphate 5-kinase	XP_746123.1
PLYO_2867	Plasmodium yoelii	phosphatidylinositol phosphate kinase 6	XP_730276.1
PLFA_4505	Plasmodium falciparum	phosphatidylinositol-4-phosphate 5-kinase	XP_001351035.1
PLVI_6094	Plasmodium vivax	phosphatidylinositol-4-phosphate 5-kinase	XP_001613529.1
PLKN_1052	Plasmodium knowlesi	phosphatidylinositol-4-phosphate 5-kinase	XP_002257704.1
TETH_8395	Tetrahymena thermophila	phosphatidylinositol-4-phosphate 5-kinase	XP_001030141.1
PATE_5504	Paramecium tetraurelia	hypothetical protein	XP_001438399.1
MUS_1254	Mus musculus	phosphatidylinositol-5-phosphate 4-kinase type-2 alpha	NP_032871.3
RAT_1675	Rattus norvegicus	phosphatidylinositol-5-phosphate 4-kinase type-2 alpha	NP_446378.1
HSPIP5K2A	Homo sapiens	phosphatidylinositol-5-phosphate 4-kinase type-2 alpha	NP_005019.2
XETR_1943	Xenopus (Silurana) tropicalis	phosphatidylinositol-5-phosphate 4-kinase type II, beta	NP_001123723.1
DARE_1924	Danio rerio	1-phosphatidylinositol-5-phosphate 4-kinase B	XP_683672.2
MUS_3356	Mus musculus	phosphatidylinositol-5-phosphate 4-kinase type-2 beta	NP_473392.1
HOSA_5KB	Homo sapiens	phosphatidylinositol-5-phosphate 4-kinase type-2 beta	NP_003550.1
RAT_1676	Rattus norvegicus	phosphatidylinositol-5-phosphate 4-kinase type-2 beta	NP_446002.1
XELA_1482	Xenopus laevis	phosphatidylinositol-5-phosphate 4-kinase type II, beta	NP_001084254.1
TENI_4722	Tetraodon nigroviridis	unnamed protein product	CAG06145.1
XELA_8533	Xenopus laevis	phosphatidylinositol-5-phosphate 4-kinase type-2 gamma	NP_001088764.1
RAT_3407	Rattus norvegicus	phosphatidylinositol-5-phosphate 4-kinase type-2 gamma	NP_536728.2
MUS_9868	Mus musculus	phosphatidylinositol-5-phosphate 4-kinase type-2 gamma	NP_473438.1
HOSA	Homo sapiens	phosphatidylinositol-5-phosphate 4-kinase type-2 gamma	NP_001139731.1
DARE_4897	Danio rerio	phosphatidylinositol-5-phosphate 4-kinase type-2 gamma	NP_956395.2
APME_8577	Apis mellifera	phosphatidylinositol-4-phosphate 5-kinase, type II, beta	XP_392797.2
TRCA_2383	Tribolium castaneum	similar to CG17471 CG17471-PB	XP_971403.2
DRME_8572	Drosophila melanogaster	CG17471, isoform B	NP_001033805.1
BRFL_8093	Branchiostoma floridae	hypothetical protein BRAFLDRAFT_81009	XP_002599487.1
CIIN_8412	Ciona intestinalis	phosphatidylinositol-5-phosphate 4-kinase, type II, beta	XP_002126751.1
CABR_2685	Caenorhabditis briggsae	CBR-PPK-2 protein	XP_002642846.1
CAEL_1755	Caenorhabditis elegans	PIP Kinase family member (ppk-2)	NP_497500.1
STPU_7185	Strongylocentrotus purpuratus	hypothetical protein, partial	XP_001203090.1
DIDI_1990	Dictyostelium discoideum	phosphatidylinositol phosphate kinase 6	AAL30450.1
POPA_1204	Polysphondylium pallidum	ankyrin repeat-containing protein	EFA78513.1
ARTH_2273	Arabidopsis thaliana	1-phosphatidylinositol-4-phosphate 5-kinase	NP_181654.1
POTR_4137	Populus trichocarpa	predicted protein	XP_002322622.1
ARTH_3190	Arabidopsis thaliana	phosphatidylinositol-4-phosphate 5-kinase family protein	NP_187453.1
ORSA_3847	Oryza sativa Japonica	phosphatidylinositol-4-phosphate 5-kinase-like protein	NP_001060522.1
SOBI_0511	Sorghum bicolor	hypothetical protein SORBIDRAFT_02g041770	XP_002463320.1
POTR_4084	Populus trichocarpa	predicted protein	XP_002307416.1
AT_PIP5K1	Arabidopsis thaliana	1-phosphatidylinositol-4-phosphate	NP_173617.1
POTR_4122	Populus trichocarpa	predicted protein	XP_002330446.1
SOBI_0332	Sorghum bicolor	hypothetical protein SORBIDRAFT_01g010710	XP_002464021.1
ORSA_4548	Oryza sativa Japonica	putative phosphatidylinositol 4-phosphate 5-kinase	NP_001051025.1
SOBI_0414	Sorghum bicolor	hypothetical protein SORBIDRAFT_01g040390	XP_002468144.1
POTR_9603	Populus trichocarpa	predicted protein	XP_002326384.1
AT_PIP5K9	Arabidopsis thaliana	PIP5K9 (PHOSPHATIDYL INOSITOL MONOPHOSPHATE 5 KINASE)	NP_187603.1
ORJA_4981	Oryza sativa Japonica	putative phosphatidylinositol-4-phosphate 5-kinase	NP_001048560.1
POTR_0542	Populus trichocarpa	predicted protein	XP_002298172.1
ARTH_3035	Arabidopsis thaliana	phosphatidylinositol-4-phosphate 5-kinase family protein	NP_176286.2
ORSAJ_545	Oryza sativa Japonica	phosphatidylinositol 4-phosphate 5-kinase	NP_001051005.1
TENI_7225	Tetraodon nigroviridis	unnamed protein product	CAG11890.1
DARE_1482	Danio rerio	phosphatidylinositol-4-phosphate 5-kinase type-1 gamma	NP_001018438.1
RAT_1108	Rattus norvegicus	phosphatidylinositol-4-phosphate 5-kinase, type 1, alpha	NP_001036086.1
MUS_3198	Mus musculus	phosphatidylinositol-4-phosphate 5-kinase, type 1, alpha	NP_032873.2
HOSA_0581	Homo sapiens	phosphatidylinositol-4-phosphate 5-kinase, type 1, alpha	NP_001129108.1
XETR_5574	Xenopus (Silurana) tropicalis	phosphatidylinositol-4-phosphate 5-kinase, type I, alpha	NP_001006899.1
RAT_1111	Rattus norvegicus	phosphatidylinositol-4-phosphate 5-kinase type-1 gamma	NP_001009967.2
MUS_4427	Mus musculus	phosphatidylinositol-4-phosphate 5-kinase type-1 gamma	NP_001140159.1
HOSA_3173	Homo sapiens	phosphatidylinositol-4-phosphate 5-kinase type-1 gamma	NP_001182662.1
XETR_6087	Xenopus (Silurana) tropicalis	phosphatidylinositol-4-phosphate 5-kinase type-1 gamma	NP_001120474.1
DARE_1691	Danio rerio	phosphatidylinositol-4-phosphate 5-kinase type-1 gamma	XP_002661024.1|
TENI_2166	Tetraodon nigroviridis	unnamed protein product	CAG04851.1
RAT_6067	Rattus norvegicus	phosphatidylinositol-4-phosphate 5-kinase type-1 beta	NP_001012761.1
MUS_6679	Mus musculus	phosphatidylinositol-4-phosphate 5-kinase type-1 beta	NP_032872.1
HOSA_5058	Homo sapiens	phosphatidylinositol-4-phosphate 5-kinase type-1 beta	NP_003549.1
XELA_8232	Xenopus laevis	phosphatidylinositol-4-phosphate 5-kinase type-1 beta	NP_001085811.1
DARE_2190	Danio rerio	phosphatidylinositol-4-phosphate 5-kinase type-1 beta	NP_001004579.1|
TENI_7226	Tetraodon nigroviridis	unnamed protein product	CAG07873.1
STPU_1566	Strongylocentrotus purpuratus	similar to KIAA0589 protein	XP_785126.2
BRFL_7927	Branchiostoma floridae	hypothetical protein BRAFLDRAFT_216408	XP_002591361.1
APME_7496	Apis mellifera	similar to PIP5K59B CG3682-PB	XP_001120893.1
TRCA_9238	Tribolium castaneum	similar to PIP5K59B CG3682-PA	XP_974563.2
DRME_6587	Drosophila melanogaster	PIP5K59B	NP_726262.2
AEAE_1674	Aedes aegypti	phosphatidylinositol-4-phosphate 5-kinase type i	XP_001660700.1
CIIN_4276	Ciona intestinalis	similar to Phosphatidylinositol-4-phosphate 5-kinase, type I, beta	XP_002131367.1
CAEL_5013	Caenorhabditis elegans	PIP Kinase family member (ppk-1)	NP_491576.2
CABR_2686	Caenorhabditis briggsae	CBR-PPK-1 protein	XP_002639611.1
MSS4P	Saccharomyces cerevisiae	Mss4p	NP_010494.1
KLLA_0302	Kluyveromyces lactis	hypothetical protein	XP_451188.1
CADU_9526	Candida dubliniensis	1-phosphatidylinositol-4-phosphate kinase	XP_002419052.1
NECR_9468	Neurospora crassa	phosphatidylinositol-4-phosphate 5-kinase its3	XP_959939.1
GLZE_8555	Gibberella zeae	hypothetical protein FG10792.1	XP_390968.1|
TRBR_776	Trypanosoma brucei	phosphatidylinositol-4-phosphate 5-kinase alpha	XP_844312.1
TRCR_7578	Trypanosoma cruzi	phosphatidylinositol-4-phosphate 5-kinase alpha	XP_817303.1
LEIN_6099	Leishmania infantum	phosphatidylinositol-4-phosphate 5-kinase-like	XP_001468654.1
LEMA_8761	Leishmania major	phosphatidylinositol-4-phosphate 5-kinase-like	XP_001686413.1
LEBR_3662	Leishmania braziliensis	phosphatidylinositol-4-phosphate 5-kinase-like	XP_001564548.1
LEIN_6100	Leishmania infantum	phosphatidylinositol-4-phosphate 5-kinase-like	XP_001468872.1
LEMA_4704	Leishmania major	phosphatidylinositol-4-phosphate 5-kinase-like	XP_843165.1
MUS_15529	Mus musculus	phosphatidylinositol-3-phosphate 5-kinase type III	NP_035216.2
RAT_8725	Rattus norvegicus	phosphatidylinositol-3-phosphate 5-kinase type III	XP_001072465.2
HOSA_1583	Homo sapiens	1-phosphatidylinositol-3-phosphate 5-kinase	NP_055855.2
XETR_8599	Xenopus (Silurana) tropicalis	phosphoinositide kinase, FYVE finger containing	NP_001017315.1
DARE_7038	Danio rerio	phosphatidylinositol phosphate 5-kinase type III	ABY60840.1
TENI_098	Tetraodon nigroviridis	unnamed protein product	CAG02599.1
STPU_1740	Strongylocentrotus purpuratus	hypothetical protein	XP_784176.1
BRFL_080	Branchiostoma floridae	hypothetical protein BRAFLDRAFT_118352	XP_002598618.1
APME_1076	Apis mellifera	phosphatidylinositol-3-phosphate/phosphatidylinositol 5-kinase, type III	XP_393666.3
TRCA_0782	Tribolium castaneum	1-phosphatidylinositol-4-phosphate 5-kinase	XP_970298.1
ANGA_5829	Anopheles gambiae	AGAP005216-PA	XP_314118.4
DRME_2013	Drosophila melanogaster	fab1	NP_611269.1
CIIN_9841	Ciona intestinalis	FYVE finger-containin phosphoinositide kinase	XP_002123392.1
CAEL_6505	Caenorhabditis elegans	PIP Kinase family member (ppk-3)	NP_510155.3
CABR_8580	Caenorhabditis briggsae	CBR-PPK-3 protein	XP_002645190.1
ASGO_1907	Ashbya gossypii	hypothetical protein	NP_985045.2
KLLA_0306	Kluyveromyces lactis	hypothetical protein	XP_453267.1
SACE_FAB1P	Saccharomyces cerevisiae	Fab1p	NP_116674.1
YALI_0076	Yarrowia lipolytica	YALI0E29161p	XP_504539.2
LEBR_3397	Leishmania braziliensis	phosphatidylinositol (3,5) kinase	XP_001565856.1
LEMA_5442	Leishmania major	phosphatidylinositol (3,5) kinase	XP_848043.1
USMA_0040	Ustilago maydis	hypothetical protein UM00566.1	XP_756713.1
DIDI_2758	Dictyostelium discoideum	hypothetical protein DDB_G0267588	XP_647148.1
TRVA4412	Trichomonas vaginalis	Phosphatidylinositol-4-phosphate 5-Kinase family protein	XP_001579530.1
ENHI_4819	Entamoeba histolytica	phosphatidylinositol-4-phosphate 5-kinase	XP_656349.1
ENHI_349	Entamoeba histolytica	phosphoinositide kinase	XP_655874.2
TRCR_2799	Trypanosoma cruzi	phosphatidylinositol (3,5) kinase	XP_804543.1
TRBR_7546	Trypanosoma brucei	phosphatidylinositol (3,5) kinase	XP_828237.1

## Sheet: Human
Table S4. PIPK and related sequences used in multiple sequence alignment file S4 and Fig. 7 (as identified by OTU label).
OTU Label	Species	Protein Name	Accession No.
PIK3C3	Homo sapiens	phosphoinositide-3-kinase, class 3	NP_002638
PIK3CG	Homo sapiens	phosphoinositide-3-kinase, catalytic, gamma polypeptide	NP_002640
PIK3CD	Homo sapiens	phosphoinositide-3-kinase, catalytic, delta polypeptide	NP_005017
PIK3C2A	Homo sapiens	phosphoinositide-3-kinase, class 2, alpha polypeptide	NP_002636
PIK3C2G	Homo sapiens	phosphoinositide-3-kinase, class 2, gamma polypeptide	NP_004561
PIK3CB	Homo sapiens	phosphoinositide-3-kinase, catalytic, beta polypeptide	NP_006210
PIK3CA	Homo sapiens	phosphoinositide-3-kinase, catalytic, alpha polypeptide	NP_006209
PIK3C2B	Homo sapiens	phosphoinositide-3-kinase, class 2, beta polypeptide	NP_002637
PIK4CB	Homo sapiens	phosphatidylinositol 4-kinase, catalytic, beta polypeptide	NP_002642
PIK4CA_1	Homo sapiens	phosphatidylinositol 4-kinase, catalytic, alpha polypeptide isoform 1	NP_002641
ATM_2	Homo sapiens	ataxia telangiectasia mutated protein isoform 2	NP_612149
mTOR	Homo sapiens	FK506 binding protein 12-rapamycin associated protein 1	NP_004949
ATR	Homo sapiens	ataxia telangiectasia and Rad3 related protein	NP_001175
PRKDC	Homo sapiens	protein kinase, DNA-activated, catalytic polypeptide	NP_008835
