# Supplementary material for: Phylogenomics of phosphoinositide lipid kinases: perspectives on the evolution of second messenger signaling and drug discovery
Source: BMC Evol Biol. 2011 Jan 5;11:4. doi: 10.1186/1471-2148-11-4 (PMC3024228; doi:10.1186/1471-2148-11-4)
Supplement: Additional file 2 — Edited multiple sequence alignment of PI34K kinases. Multiple sequence alignment of PI34K kinases and related sequences used for phylogenetic reconstruction shown in Figure 2. Species, protein names and GenBank accession numbers (as identified by OTU label) are given in Additional file 1. Sequences are in MSF format with first line commenting on file contents. [file 1471-2148-11-4-S2.MSF]

## Additional file 2. Multiple sequence alignment of PI34K kianses and related sequences used for Fig. 2. Species, protein names and GenBank Accession (as identified by OTU label) are given in Additional file 1.
!!AA_MULTIPLE_ALIGNMENT 1.0
MSF: 236  Type: P  July 06, 2010 11:38  Check: 6510 .. 
 Name: cmus_4952  Len: 236  Check: 3074  Weight: 1.0
 Name: rat_2574  Len: 236  Check: 2463  Weight: 1.0
 Name: hspik4a2  Len: 236  Check: 3324  Weight: 1.0
 Name: xela_5041  Len: 236  Check: 2417  Weight: 1.0
 Name: dare_6286  Len: 236  Check: 2178  Weight: 1.0
 Name: teni_4722  Len: 236  Check: 2845  Weight: 1.0
 Name: stpu_3722  Len: 236  Check: 5312  Weight: 1.0
 Name: brfl_3062  Len: 236  Check: 3405  Weight: 1.0
 Name: drme_6691  Len: 236  Check: 3693  Weight: 1.0
 Name: anga_5791  Len: 236  Check: 8549  Weight: 1.0
 Name: apis_6651  Len: 236  Check: 9357  Weight: 1.0
 Name: cabr_6393  Len: 236  Check: 5311  Weight: 1.0
 Name: cael_1755  Len: 236  Check: 6114  Weight: 1.0
 Name: sace_6323  Len: 236  Check: 6178  Weight: 1.0
 Name: caal_4643  Len: 236  Check: 4552  Weight: 1.0
 Name: necr_3242  Len: 236  Check: 2812  Weight: 1.0
 Name: glze_4254  Len: 236  Check: 3312  Weight: 1.0
 Name: orsa_5091  Len: 236  Check: 7696  Weight: 1.0
 Name: arab_3069  Len: 236  Check: 7443  Weight: 1.0
 Name: lema_3678  Len: 236  Check: 1291  Weight: 1.0
 Name: lein_0931  Len: 236  Check: 1770  Weight: 1.0
 Name: lebr_4109  Len: 236  Check: 1852  Weight: 1.0
 Name: trcr_3780  Len: 236  Check: 7092  Weight: 1.0
 Name: trbr_8713  Len: 236  Check: 6869  Weight: 1.0
 Name: trcu_6609  Len: 236  Check: 541  Weight: 1.0
 Name: lein_4608  Len: 236  Check: 6393  Weight: 1.0
 Name: enha_6748  Len: 236  Check: 930  Weight: 1.0
 Name: enha_6747  Len: 236  Check: 930  Weight: 1.0
 Name: enha_6749  Len: 236  Check: 3763  Weight: 1.0
 Name: enha_6746  Len: 236  Check: 625  Weight: 1.0
 Name: stpu_3669  Len: 236  Check: 3195  Weight: 1.0
 Name: ciin_8421  Len: 236  Check: 3114  Weight: 1.0
 Name: mus_pi3kb  Len: 236  Check: 5411  Weight: 1.0
 Name: rat_pi3kb  Len: 236  Check: 5488  Weight: 1.0
 Name: hs_pi3kb  Len: 236  Check: 5411  Weight: 1.0
 Name: tenipi3kb  Len: 236  Check: 4756  Weight: 1.0
 Name: dare6835  Len: 236  Check: 5686  Weight: 1.0
 Name: hs_pi3kd  Len: 236  Check: 4811  Weight: 1.0
 Name: mus_pi3kd  Len: 236  Check: 4847  Weight: 1.0
 Name: rat_6265  Len: 236  Check: 4079  Weight: 1.0
 Name: dare_3276  Len: 236  Check: 4530  Weight: 1.0
 Name: teni_4723  Len: 236  Check: 4227  Weight: 1.0
 Name: brfl_8318  Len: 236  Check: 2989  Weight: 1.0
 Name: anga_5524  Len: 236  Check: 4464  Weight: 1.0
 Name: drme_1707  Len: 236  Check: 4470  Weight: 1.0
 Name: apis_6652  Len: 236  Check: 4608  Weight: 1.0
 Name: trca_9109  Len: 236  Check: 1514  Weight: 1.0
 Name: trad_1960  Len: 236  Check: 4449  Weight: 1.0
 Name: muspi3kca  Len: 236  Check: 3298  Weight: 1.0
 Name: ratpi3kca  Len: 236  Check: 3298  Weight: 1.0
 Name: hs_pi3kca  Len: 236  Check: 2983  Weight: 1.0
 Name: dare_5829  Len: 236  Check: 3519  Weight: 1.0
 Name: teni_4721  Len: 236  Check: 3737  Weight: 1.0
 Name: xela_6525  Len: 236  Check: 3718  Weight: 1.0
 Name: brfl_0815  Len: 236  Check: 5448  Weight: 1.0
 Name: stpu_7200  Len: 236  Check: 4289  Weight: 1.0
 Name: muspi3kcg  Len: 236  Check: 4544  Weight: 1.0
 Name: ratpi3kcg  Len: 236  Check: 3626  Weight: 1.0
 Name: hs_pi3kcg  Len: 236  Check: 4606  Weight: 1.0
 Name: dr_pi3kcg  Len: 236  Check: 5998  Weight: 1.0
 Name: ciin_2941  Len: 236  Check: 8575  Weight: 1.0
 Name: cabr_3193  Len: 236  Check: 4992  Weight: 1.0
 Name: cael_6018  Len: 236  Check: 5707  Weight: 1.0
 Name: stpu_9676  Len: 236  Check: 9426  Weight: 1.0
 Name: brfl_9032  Len: 236  Check: 3908  Weight: 1.0
 Name: ciin_4368  Len: 236  Check: 4150  Weight: 1.0
 Name: rat_6264  Len: 236  Check: 3918  Weight: 1.0
 Name: muspi3kc2a  Len: 236  Check: 4067  Weight: 1.0
 Name: hs_pi3kc2a  Len: 236  Check: 4094  Weight: 1.0
 Name: dare_6843  Len: 236  Check: 1484  Weight: 1.0
 Name: teni_1517  Len: 236  Check: 5028  Weight: 1.0
 Name: hs_pi3kc2b  Len: 236  Check: 3637  Weight: 1.0
 Name: ratpi3kc2b  Len: 236  Check: 2384  Weight: 1.0
 Name: mus__5171  Len: 236  Check: 3942  Weight: 1.0
 Name: dare_5363  Len: 236  Check: 1779  Weight: 1.0
 Name: teni_4720  Len: 236  Check: 1084  Weight: 1.0
 Name: drme_2466  Len: 236  Check: 6754  Weight: 1.0
 Name: apis_4813  Len: 236  Check: 4291  Weight: 1.0
 Name: rat_1675  Len: 236  Check: 3631  Weight: 1.0
 Name: mus_4681  Len: 236  Check: 1033  Weight: 1.0
 Name: hs_pi3kc2g  Len: 236  Check: 2892  Weight: 1.0
 Name: teni_4724  Len: 236  Check: 4646  Weight: 1.0
 Name: cabr_8186  Len: 236  Check: 7842  Weight: 1.0
 Name: cael_3877  Len: 236  Check: 3892  Weight: 1.0
 Name: rat_pi3kc3  Len: 236  Check: 4402  Weight: 1.0
 Name: mus_pi3kc3  Len: 236  Check: 4402  Weight: 1.0
 Name: hs_pi3kc3  Len: 236  Check: 4402  Weight: 1.0
 Name: xel_pi3kc3  Len: 236  Check: 5651  Weight: 1.0
 Name: teni_4725  Len: 236  Check: 4083  Weight: 1.0
 Name: dare_0146  Len: 236  Check: 5932  Weight: 1.0
 Name: brfl_pik3c3  Len: 236  Check: 4975  Weight: 1.0
 Name: cin_pik3c3  Len: 236  Check: 2601  Weight: 1.0
 Name: drme_1713  Len: 236  Check: 3492  Weight: 1.0
 Name: drps_5463  Len: 236  Check: 3980  Weight: 1.0
 Name: anga_5523  Len: 236  Check: 5626  Weight: 1.0
 Name: necr_3240  Len: 236  Check: 9095  Weight: 1.0
 Name: magr_3810  Len: 236  Check: 323  Weight: 1.0
 Name: gize_4254  Len: 236  Check: 2876  Weight: 1.0
 Name: scpo_8347  Len: 236  Check: 5805  Weight: 1.0
 Name: usma_7100  Len: 236  Check: 9515  Weight: 1.0
 Name: soy_7434  Len: 236  Check: 4065  Weight: 1.0
 Name: arab_2403  Len: 236  Check: 4502  Weight: 1.0
 Name: orsa_5790  Len: 236  Check: 5262  Weight: 1.0
 Name: didi_6680  Len: 236  Check: 2846  Weight: 1.0
 Name: sace_4784  Len: 236  Check: 4664  Weight: 1.0
 Name: asgo_4498  Len: 236  Check: 3713  Weight: 1.0
 Name: caal_4644  Len: 236  Check: 5905  Weight: 1.0
 Name: cabr_3958  Len: 236  Check: 4551  Weight: 1.0
 Name: cael_6671  Len: 236  Check: 5383  Weight: 1.0
 Name: trbu_3301  Len: 236  Check: 5713  Weight: 1.0
 Name: trcu_3674  Len: 236  Check: 6326  Weight: 1.0
 Name: lema_7033  Len: 236  Check: 9672  Weight: 1.0
 Name: lein_8814  Len: 236  Check: 9260  Weight: 1.0
 Name: lebr_3849  Len: 236  Check: 8653  Weight: 1.0
 Name: plbe_6807  Len: 236  Check: 3131  Weight: 1.0
 Name: plyo_2349  Len: 236  Check: 3083  Weight: 1.0
 Name: plch_7095  Len: 236  Check: 3083  Weight: 1.0
 Name: plfa_2361  Len: 236  Check: 3893  Weight: 1.0
 Name: plvi_0955  Len: 236  Check: 1541  Weight: 1.0
 Name: plkn_49  Len: 236  Check: 2593  Weight: 1.0
 Name: brfl_219  Len: 236  Check: 9928  Weight: 1.0
 Name: stpu_7201  Len: 236  Check: 8457  Weight: 1.0
 Name: mus_pik4cb  Len: 236  Check: 262  Weight: 1.0
 Name: rat_pik4cb  Len: 236  Check: 262  Weight: 1.0
 Name: hs_pik4cb  Len: 236  Check: 262  Weight: 1.0
 Name: xela_4911  Len: 236  Check: 9905  Weight: 1.0
 Name: teni_4726  Len: 236  Check: 1468  Weight: 1.0
 Name: dare_6838  Len: 236  Check: 93  Weight: 1.0
 Name: ciin_1984  Len: 236  Check: 1524  Weight: 1.0
 Name: trad_1959  Len: 236  Check: 8149  Weight: 1.0
 Name: drme_2309  Len: 236  Check: 6975  Weight: 1.0
 Name: anga_5837  Len: 236  Check: 5778  Weight: 1.0
 Name: apis_4809  Len: 236  Check: 9374  Weight: 1.0
 Name: trca_9110  Len: 236  Check: 5650  Weight: 1.0
 Name: cabr_3959  Len: 236  Check: 1040  Weight: 1.0
 Name: cael_1756  Len: 236  Check: 8670  Weight: 1.0
 Name: sace_6324  Len: 236  Check: 2838  Weight: 1.0
 Name: asgo_4499  Len: 236  Check: 3053  Weight: 1.0
 Name: caal_3688  Len: 236  Check: 8209  Weight: 1.0
 Name: gize_4255  Len: 236  Check: 3378  Weight: 1.0
 Name: usma_7102  Len: 236  Check: 2280  Weight: 1.0
 Name: lema_8762  Len: 236  Check: 4587  Weight: 1.0
 Name: lein_0996  Len: 236  Check: 4648  Weight: 1.0
 Name: lebr_3672  Len: 236  Check: 7619  Weight: 1.0
 Name: trbr_8768  Len: 236  Check: 4967  Weight: 1.0
 Name: trcr_0045  Len: 236  Check: 3251  Weight: 1.0
 Name: arab_2265  Len: 236  Check: 2576  Weight: 1.0
 Name: orsa_6979  Len: 236  Check: 4555  Weight: 1.0
 Name: plkn_5716  Len: 236  Check: 7243  Weight: 1.0
 Name: plvi_5609  Len: 236  Check: 7051  Weight: 1.0
 Name: plyo_5398  Len: 236  Check: 5810  Weight: 1.0
 Name: plbe_6808  Len: 236  Check: 6624  Weight: 1.0
 Name: plch_9515  Len: 236  Check: 5348  Weight: 1.0
 Name: plfa_4506  Len: 236  Check: 5009  Weight: 1.0
 Name: plkn_0537  Len: 236  Check: 6815  Weight: 1.0
 Name: plvi_6098  Len: 236  Check: 7257  Weight: 1.0
 Name: plfa_2563  Len: 236  Check: 8236  Weight: 1.0

//

            1                                                   50
cmus_4952   PSNPEAIVLD PMQSAAKAPY LAKFAIFKVG DDCRQDMLAL QIIDLFKNIF
rat_2574    PSNPEAIVLD PMQSAAKAPY LAKFAIFKVG DDCRQDMLAL QIIDLFKNIF
hspik4a2    PSNPEAIVLD PMQSAAKAPY LAKFAIFKVG DDCRQDMLAL QIIDLFKNIF
xela_5041   PSNPEAIVLD PLQSAAKAPY LAKFAIFKVG DDCRQDMLAL QIIGLFKNIF
dare_6286   PSNPEAIVLD PMQSAAKAPY LAKFAIFKVG DDCRQDMLAL QIIGLFKNIF
teni_4722   PSNPEAVVLD PMQSAAKAPY LAKFAIFKVG DDCRQDMLAL QIIGLFKNIF
stpu_3722   PCNPEAVVME LMQSAAKAPF LARFCIFKVG DDVRQDMLAL QVIGLFKNIF
brfl_3062   PSNPEAVVLG PLQSAAKAPF LAKFAIFKVG DDVRQDMLAL QVMTLFKNIF
drme_6691   PSNPEAMVLD PMQSAAKAPY LARFAIFKVG DDVRQDMLAL QVITIFKNIF
anga_5791   PSNPEAMVLD PMQSAAKAPY LARFAIFKVG DDVRQDMLAL QVISIFKNVF
apis_6651   PSNPEAMVID PMQSAAKAPF LARFAIFKVG DDVRQDMLAL QVISIFKNIF
cabr_6393   PSNPEAVLLD PMQSAAKAPF LARFAIFKVG DDVRQDMLAL QLMQLMKNVW
cael_1755   PSNPEAVLLD PMQSAAKAPF LARFAIFKVG DDVRQDMLAL QLMQLMKNVW
sace_6323   PSNPDGVVID PLQSHAKAPF MATFAIFKVG DDCRQDVLAL QLISLFRTIW
caal_4643   PSNPDGVVID PLQSHAKAPF MATFAIFKVG DDCRQDVLAL QLISMFRTIW
necr_3242   PSNPDGVVIG PLQSHAKAPF MATFAIFKVG DDCRQDVLAL QMIAAFRGIF
glze_4254   PSNPDGVVIG PLQSHAKAPY MATFAIFKVG DDCRQDVLAL QMIAAFRGIF
orsa_5091   PTATNKFVRG PLQSAAKVPI MITFCIFKVG DDCRQDVLAL QVIALLRDIF
arab_3069   PTAPNKLVRG PLQSAAKVPI MITFCIFKVG DDCRQDVLAL QVISLLRDIF
lema_3678   PTDPNYRITD AMQSAAKCPI LVQFCIFKMG DDCRQDQISL QLIGLMQRIL
lein_0931   PTDPNYRITD AMQSAAKCPI LVQFCIFKMG DDCRQDQISL QLIGLIQRIL
lebr_4109   PTDSNYRITD AMQSAAKCPI LVQFCIFKMG DDCRQDQIAL QLIGLMQRIL
trcr_3780   PTDTRWRIAG AMQSAAKCPI LVQFCIFKMG DDCRQDQIAL QIIGLFQRIY
trbr_8713   PTDPNWRIVA AMQSAAKCPI MVEFCIFKMG DDCRQDQLAL QLIGLFRRVF
trcu_6609   PINPAMECSG KVMDSKKFPL WLVFVIFKAG DDLRQDLFTL QLLELMDSLW
lein_4608   ALNPSVECCA KVMESKKFPL WLAFIIFKSG DDLRQDLLTL QLLEFMDSLW
enha_6748   PLDSRFRIKK NVFSSKKKPL MLVLVIQKVG DDLRQDVLTL QMLQLMNNIW
enha_6747   PLDSRFRIKK NVFSSKKKPL MLVLVIQKVG DDLRQDVLTL QMLQLMNNIW
enha_6749   PLDARFRIKK NVFSSKKKPL MLVLVIQKVG DDLRQDILTL QMIRLMNTIW
enha_6746   PIDSRMRFTK NVFSSKKKPL LLILVIEKVG DDLRQDILTL QILRIMFTML
stpu_3669   PLAPSNKLKC KFMSSKMRPL WLVFILFKNG DDLRQDMLTL QVMQIMDNIW
ciin_8421   PLEPNLDLEE KVMNSKMRPL WLVFVIYKNG DDLRQDMLTL QTISIMDMLW
mus_pi3kb   PLNPCVILSE KYMDSKMKPL WLVYVIFKNG DDLRQDMLTL QMLRLMDLLW
rat_pi3kb   PLNPCVILSE RYMDSKMKPL WLVYVIFKNG DDLRQDMLTL QMLRLMDLLW
hs_pi3kb    PLNPCVILSE KYMDSKMKPL WLVYVIFKNG DDLRQDMLTL QMLRLMDLLW
tenipi3kb   PLNPNILLSG RYMDSKMKPL WIVYIIFKNG DDLRQDMLTL QILRLMDTLW
dare6835    PLNPNILLAG KYMDSKMKPL WIVYIIFKNG DDLRQDMLTL QILKLMDLLW
hs_pi3kd    PLDPSTLLAE TFMDSKMKPL WIMYIIFKNG DDLRQDMLTL QMIQLMDVLW
mus_pi3kd   PLDPSTLLEE TFMDSKMKPL WIMYIIFKNG DDLRQDMLTL QMIQLMDVLW
rat_6265    PLDPSTLLEE TFMDSKMKPL WIMYIIFKNG DDLRQDMLTL QMIQLMDFLW
dare_3276   PLSPSIILCE KFMDSKMKPL WLMYIIFKNG DDLRQDMLTL QMIQIMDILW
teni_4723   PLNPSVFLAE RFMDSKMKPL WLMYIIFKNG DDLRQDMLTL QMIRLMENLW
brfl_8318   PVEPQFKLLQ KFRDSKMRPL WLVFLMFKDG DDLRQDMLTL QIIQVMEMLW
anga_5524   PLNPSYRCKA KVMDSKMRPL WIVYMIFKNG DDLRQDMLTL QMLRIMDRIW
drme_1707   PLNPSFRCSG KVMDSKMRPL WVVFIIFKNG DDLRQDMLTL QMLRVMDQLW
apis_6652   PLDPSFRWKR RVMDSKMRPL WLVFLILKHG DDLRQDMLTL QMLRIMDKLW
trca_9109   PLDPSFRCSK RIMDSKMRPL WIVLIIFKDG DDLRQDMLTL QMLKIMDRLW
trad_1960   PLAPTCKAGN KIMDSKMKPL LLEFIMYKKG DDLRQDALTL QIFKIMENIW
muspi3kca   PLNPAHQLGN RIMSSAKRPL WLNWIIFKNG DDLRQDMLTL QIIRIMENIW
ratpi3kca   PLNPAHQLGN RIMSSAKRPL WLNWIIFKNG DDLRQDMLTL QIIRIMENIW
hs_pi3kca   PLNPAHQLGN RIMSSAKRPL WLNWIIFKNG DDLRQDMLTL QIIRIMENIW
dare_5829   PLNPAHQLGN RIMSSAKRPL WLNWIIFKNG DDLRQDMLTL QIIRIMENIW
teni_4721   PLNPAHQLGN RIMSSAKRPL WLNWIIFKNG DDLRQDMLTL QIIKIMENIW
xela_6525   PLNPAHQLGN RIMSSAKRPL WLSWIIFKNG DDLRQDMLTL QIIRIMENIW
brfl_0815   PLNPSHLLGK KVMKSAKRPL WLNWIIFKNG DDLRQDMLTI QMIRIMDNIW
stpu_7200   ......ILG. .......R.. ..IDFGHFLG .HVKKKYGIK RE.RIMDSIW
muspi3kcg   PYDPGLKAGT KVMASKKKPL WLEFIIFKHG DDLRQDMLIL QILRIMESIW
ratpi3kcg   PYDPGLKAGT KVMASKKKPL WLEFIIFKHG DDLRQDMLIL QILRIMESIW
hs_pi3kcg   PYDPGLKAGA KVMASKKKPL WLEFIIFKHG DDLRQDMLIL QILRIMESIW
dr_pi3kcg   PYDPGLRAGA KVMASKKKPL WLQFIIFKDG DDLRQDMLIL QILLIMESIW
ciin_2941   PFDPRITLGR KIMDSKKKPL WLEFIIFKQG DDLRQDMLTL QMLSLMGQLW
cabr_3193   PLDPVYKFGE IVLGSAKQPL RLVWVIFKNG DDLRQDMLVL QVLEVMDTIW
cael_6018   PLDPVYKLGE IVLGSAKRPL MLHWMIFKNG DDLRQDMLVL QVLEVMDNIW
stpu_9676   .......... .......... .......... .......... ....MLSK..
brfl_9032   PTNPALVCSG SYFTSNATPL RLVFAMYKVG DDLRQDMLTL QMIRIMNKLW
ciin_4368   PTNPALIANG SYFNSNAIPI KISFIMYKVG DDIRQDALTM QLIRVMENMW
rat_6264    PLKPSLVAKE SFFSSNAMPL KVTMVMFKVG EDLRQDMLAL QMIKIMDKIW
muspi3kc2a  PLKPSLVAKE SFFSSNAMPL KVTMVMFKVG EDLRQDMLAL QMIKIMDKIW
hs_pi3kc2a  PLKPSLVAKE SFFSSNAVPL KVTMVMFKVG EDLRQDMLAL QMIKIMDKIW
dare_6843   PISPSLVAKE SFFNSNAVPL KIALVMFKVG EDLRQDMLAL QMIRIMDRIW
teni_1517   PLSPSLVAKE SFFNSNAVPL KLALVMFKVG EDLRQDMLAL QMIRVMDRIW
hs_pi3kc2b  PLSPSLLVKG SYFNSNAVPL KLSFVIFKCG DDLRQDMLTL QMIRIMSKIW
ratpi3kc2b  PLSPSLLVKG SYFNSNAVPL KLAFVIFKCG DDLRQDMLTL QMIRIMSKIW
mus__5171   PLSPSLLVKG SYFNSNAVPL KLAFVIFKCG DDLRQDMLTL QMIRIMSKIW
dare_5363   PLNPGLLVKG SYFNSNAVPL KLSFVIFKAG DDLRQDMLTL QIIRIMNKIW
teni_4720   PLNPALHVKG SFFNSNAVPL KLSFVIFKSG DDLRQDMLTL QVIRIMNKIW
drme_2466   PLGPELEVTG SYFNSNTLPL KINFAIFKCG DDLQQDQLTI QLIRIMNKMW
apis_4813   PLSPSKQVFG SYFPSLTLPL KINFAIFKVG DDLQQDMLTL QMVRIMDKLW
rat_1675    PLNPALCVKG SYFTSNALPL KITFVIFKAG DDLRQDMLVL QIIQVMDNVW
mus_4681    PLNPALCIKG SYFTSNASPL KITFVIFKAG DDLRQDMLAL QIIQVMDNAW
hs_pi3kc2g  PLNPALCIKG SYFTSNALPL KITFIIFKAG DDLRQDMLVL QLIQVMDNIW
teni_4724   PLDPAVRVKG KVYNSNAAPL GISFVICKTG DDLQQDMLIL QIVRMMDRVW
cabr_8186   PICPAFDCTG NIFNSNAKPL KIVFIIHKRD DDMRQDSFVL KMVNEMDRIW
cael_3877   PICPAFDCTG SVFNSNAKPL KIVFIIHKRD DDMRQDAFVM KMLNEMDRIW
rat_pi3kc3  PLEPQVKIRG TLFKSALMPA QLFFVIFKHG DDLRQDQLIL QIISLMDKLL
mus_pi3kc3  PLEPQVKIRG TLFKSALMPA QLFFVIFKHG DDLRQDQLIL QIISLMDKLL
hs_pi3kc3   PLEPQVKIRG TLFKSALMPA QLFFVIFKHG DDLRQDQLIL QIISLMDKLL
xel_pi3kc3  PLEPQVKIRG TLFKSALMPA KLYFVIFKNG DDLRQDQLIL QIISLMDKLL
teni_4725   PLEPQIRITG TLFKSALMPA KLIFVIFKHG DDLRQDQLIL QIISLMDKLL
dare_0146   PLEPQIRIKG TLFKSALMPA KLIFVIFKHG DDLRQDQLIL QIISLMDKLL
brfl_pik3c3 PLDPEVQIKG TLFKSALMPS KLTFAMFKYG DDLRQDQLIL QIITLMDKLL
cin_pik3c3  PLDPNVKVNG NLFKSNLMPA KLPFTIFKHG DDLRQDQLIL QIITLMDKLL
drme_1713   PLDPEIYITK SLFKSALMPA KLTFAIFKHG DDLRQDQLIL QMITLMDKLL
drps_5463   PLDPEIYITK SLFKSALMPA KLTFAIFKHG DDLRQDQLIL QMITLMDKLL
anga_5523   PLDPSIQITG SLFKSALMPS KLTFAIFKHG DDLRQDQLIL QMITLMDKLL
necr_3240   PLDPSVMITG IVFKSSLHPI KVAFLIFKTG DDLRQDQLVI QIIMLMDDLL
magr_3810   PLDPSQKIVG TVFKSSLHPI KVTFILFKTG DDLRQDQLVV QIITLMDQLL
gize_4254   PLDPSILVTG IVFKSSLNPF KCTFIIFKLG DDLRQDQLVI QIITLMDQLL
scpo_8347   PLDPSVNIVG TVFKSTMQPL RLLFIIFKNG DDLRQDQLVI QILTLMDKLL
usma_7100   PLDASVSVTG TIFKSNLFPL RLEFLIFKNG DDLRQDQLVI QLFSLMDRLL
soy_7434    PLAPGVLIAG SIFKSALHPL RLSFIIFKKG DDLRQDQLVV QMVSLMDRLL
arab_2403   PLTPNVLIKG SLFKSALHPL RLTFLIFKKG DDLRQDQLVV QMVWLMDRLL
orsa_5790   PLAPTVLLTG SIFKSALHPL RLAFIIYKKG DDLRQDQLVI QMVSLMDRLL
didi_6680   PVNPDIEIIG NIYKSAKSPL GLKLVIFKTG DDLRQDQLII QLISLMDRLL
sace_4784   PLDPDVLICD KVFKSSLSPL KITFLMFKVG DDLRQDQLVV QIISLMNELL
asgo_4498   PLDPEVVAVD KVFKSSLSPL KITFLMFKVG DDLRQDQFVV QIITLMNALL
caal_4644   PLDPSVMICG SVFKSSLAPL KITLLMFKIG DDLRQDQLVI QIIDLMDQLL
cabr_3958   PLDPSYRLIS GFFKSEMMPA KISFVIFKTG DDLRQDQLIQ QMVRLIDIIL
cael_6671   PLDPSFRLSS SFFKSEMMPA KISFVIFKTG DDLRQDQLIQ QMVRLIDIIL
trbu_3301   PTHPSAVVED YMFKSAMMPI KVPFLLFKVG DDVRQDQLVV QLVQLIDMIL
trcu_3674   PTHPCFVVEN HMFKSAKMPM KVPFVIFKSG DDVRQDQLVV QLVQLIDGML
lema_7033   ATHPGIPITG YIFKSAKLPM RLTFMMYKYN DDIRQDQLIV QLIRLMNDLL
lein_8814   ATHPGIPITG YIFKSAKLPM RLTFMMYKYN DDIRQDQLIV QLIRLMDDLL
lebr_3849   ATHPGIPITG YIFKSAKLPM QLTFMMYKHD DDIRQDQLIV QLIRLMDDLL
plbe_6807   PIDPNTELLT YVLRSSLYPI VIACYIYKAG DDLRQDHLVI QVIYIIDNIW
plyo_2349   PIDPNTELLT YVLRSSLYPI VIACYIYKAG DDLRQDHLVI QVIYIIDNIW
plch_7095   PIDPNTELLT YVLRSSLYPI VIACYIYKAG DDLRQDHLVI QVIYIIDNIW
plfa_2361   PIDPNIELLS YVLRSSLYPI VIACYIYKAG DDLRQDHLVI QIIYVMDNIW
plvi_0955   PIDPDIEFLS YVLRSSLYPI VIACYIYKAG DDLRQDHLVI QIICIIDNIW
plkn_49     PIDPDIEFLS YVLRSSLYPI VIACYIYKAG DDLRQDHLVI QIICIIDNIW
brfl_219    ALKEPWEDKV RRIRATSPYG HFPNVIIKCG DDLRQELLAF QVLKQLQNIW
stpu_7201   ALKEPWDEKE KRIRQSSPYG HLPNVIVKCG DDLRQELLSF QFITQLQNIW
mus_pik4cb  ALKEPWQEKV RRIREGSPYG HLPNVIVKCG DDLRQELLAF QVLKQLQSIW
rat_pik4cb  ALKEPWQEKV RRIREGSPYG HLPNVIVKCG DDLRQELLAF QVLKQLQSIW
hs_pik4cb   ALKEPWQEKV RRIREGSPYG HLPNVIVKCG DDLRQELLAF QVLKQLQSIW
xela_4911   ALKEPWEEKV RRIREGSPYG HFPNVIVKCG DDLRQELLAS QVLKQLQSIW
teni_4726   ALKEPWEEKV RRIREASPYG HLPAVIVKCG DDLRQELLAF QVLRQLQSIW
dare_6838   ALKEPWQEKV RRIREGSPYG HLPNVIVKCG DDLRQELLAY QVLKQLQIIW
ciin_1984   ALKEPWSAKV QRIRDSSPYG HLANAIVKCG DDLRQELLAY QMLSQLDDIW
trad_1959   ALKEPWQDKV NKIRSSSPYG HLPGAIIKCG DDLRQELLAS QLLRQFQNIW
drme_2309   ALKEPWHEKE KLIRESSPYG HLSNAIVKCG DDLRQELMAT QLLQMFKIIW
anga_5837   ALKEPWHEKE KQIRNSSPYG HLQSAIVKCG DDLRQELMAT QLLQMFKLIW
apis_4809   VLKEPWELKQ RRIRSSSPYG HLASVIVKCG DDLRQELLAS QLLSMLQKIW
trca_9110   VLKEPWHDKE RRIRECSPYG HLTSVIVKCG DDLRQELMAS QLLQMFQKIW
cabr_3959   VFAEPWSEKK SRIRESSRYE NHQKVIVKTG DDLSQEAFAQ QLLFTFKELW
cael_1756   VFAESWAEKK ARIRGSSRYE NHQKVIVKTG DDLSQEAFAQ QLLFTFKDLW
sace_6324   YLGEDWATKK ERIRKTSEYG HFENVIAKTG DDLRQEAFAY QMIQAMANIW
asgo_4499   YLGEDWNTKK EKIRSASQYG QHENVIAKSG DDLRQEAFAC QLIQAMANIW
caal_3688   .LGEDWNTKK QRIKKSSAYG HLKNVIAKNG DDLPQEAFAC QLISMISNIW
gize_4255   VFGEAWEAKK ERIRKSSPYG WMKNVIVKTG ADLRQEAFAC QLIDVCHKIW
usma_7102   MFSESWAAKK QRIRASSPYG HLGNVIVKTG ADLRQEQLAV QLINEFGRIW
lema_8762   VFGESKKVRM TRVRKSSPWG AHPNMIVKAG DDLRQEELAL QLIHTFQCIW
lein_0996   VFGESKKARM ARVRKSSPWG AHPNMIVKAG DDLRQEELAL QLIHTFQCIW
lebr_3672   VFGELKVARM ARVRKSSPWG AHPNMIIKAG EDLRQEELAL QLIYAFQNIW
trbr_8768   VFGELPEERA ARLREKSFFG RHPNFVVKGG DNLRQEELAL QLVDLFNNIW
trcr_0045   AFGESAEECV ARMRKKSVFG KHPNVVVKAK DDLRQEELAL QLIDIFNKIW
arab_2265   LSGELWEGKR DRIRKASIYG KLPGIIVKSG DDCRQEHLAV QLISHFYDIF
orsa_6979   LAGEIWAVKR ERIRRSSVHG KLPGVIVKSG DDCRQEHLAV QLVAHLYDIY
plkn_5716   LWGELFEEKK KKIRKTSPYG KLKTVIVKGG DDLRQELLAS QLIRQFKVIF
plvi_5609   LWGELFEEKK KKIRKTSAYG KLKTVIVKGG DDLRQELLAS QLIRQFKIIF
plyo_5398   LWGELFEDKK KKIRKISPYG KLRSVIVKGG DDLRQELLAS QLIKQFKIIF
plbe_6808   LWGELFEDKK KKIRKISPYG KLKSVIVKGG DDLRQELLAS QLIKQFKIIF
plch_9515   LWGELFEDKK KKIRKISPYG KLKSVIVKGG DDLRQELLAS QLIKQFKIIF
plfa_4506   LWGELFEEKK KRIRKVSPYG KLKTVIIKGG DDLRQELLAS QLIKQFKIIF
plkn_0537   SNNIVWGVSD KILMSATRTP ILLTYIYKVN DDVRQDKLVI QIIHIFIHIL
plvi_6098   SSNVVWGVSD KILMSATRTP ILLTYIYKVN DDVRQDKLVI QIIHIFIHIL
plfa_2563   SNNMVKNVSD KILMSATRSP LFLTYIYKVN DDVRQDKLVI QTIYIFIHIL

            51                                                 100
cmus_4952   QLVGLDLFVF PYRVVATAPG CGVIECIPCT SRDQLTRQYG DESTFQQAYN
rat_2574    QLVGLDLFVF PYRVVATAPG CGVIECIPCT SRDQLTRQYG DESTFQQAYN
hspik4a2    QLVGLDLFVF PYRVVATAPG CGVIECIPCT SRDQLTRQYG DESTFQQAYN
xela_5041   QLVGLDLFVF PYRVVATAPG CGVIECIPCS SRDQLTRQYG DESAFQKAYN
dare_6286   QLVGLDLFVF PYRVVATAPG CGVIECIPCK SRDQLRNQYG DESTFQKAYN
teni_4722   QLVGLDLFVF PYRVVATAPG CGVIECIPCK SRDQLRNQYG DESTFQKAYN
stpu_3722   HQVGLNLYLV PYKVVATSPG CGVIQCVPCK SRDQLLTKYG DETTYQKARH
brfl_3062   RQAGLDLFLY PYRVIATAPG CGVIECIPTK SRDQLLQKYG DEMTFQNARN
drme_6691   QQVGLDLFLF PYRVVATAPG CGVIECVPAK SRDQLQHQYG DESSFQAAAN
anga_5791   QQVGLELYLF PYRVVATAPG CGVIECVPAK SRDQLLHQYG DETSFQSASN
apis_6651   QKVGLNLFLF PYRVVATAPG CGVIECVPAT SRDQLITRYG DETTFQNVRN
cabr_6393   AGLGLPVRVF PYRVVATSPG CGVIECVPSK SRDQLKTQYG DESSFQEARN
cael_1755   AGLGLPVRVF PYRVVATSPG CGVIECVPSK SRDQLKTQYG DESSFQEARN
sace_6323   SSIGLDVYVF PYRVTATAPG CGVIDVLPSV SRDMLTSKFG NESTFQNANN
caal_4643   SNAGLDLYVF PYRVTATAPG CGVIDVLPST SRDMLITKFG PENSFQNANN
necr_3242   QTVGLDVFVF PYRVTATAPG CGVIDVLPSI SRDMLVSKYG NEDSFQQANN
glze_4254   HDVGLDVYVF PYRVTATAPG CGVIDVLPSI SRDMLISKYG NENSFQRASN
orsa_5091   QAVGLNLYLF PYGVLPTGPE RGIIEVVPTR SRNQMQQDYG PVGSFEAAEM
arab_3069   QAAGLNLYLF PYGVLPTGAE RGIIEVVPTR SRSQMQQDYG PVGSFETAEN
lema_3678   NSIGVPSFLY PYRVITTGKS SGVIECVPSR SRNEIVQTFG HPESFRRAEN
lein_0931   NSVGVPSFLY PYRVITTGQS SGIIECVPSR SRNEIVQTFG HPESFRRAEN
lebr_4109   CSVGVQSFLY PYRVVTTGQD SGIIECVPSR SRNEIVQTFG HPESFRRAEN
trcr_3780   DAIQVPSYLY PYRVVTTGRD SAVIECVPAM SRDQIVQTYG HPESFHRAEC
trbr_8713   DSIQLPSFLY PYKVVATGRD CGVIECVPAM SRDQIVQTYG YPESFHRAEC
trcu_6609   KSCGLYLHII PYGCITTGEG VGMIEVVLSD TVANILMNWL RQFNVERCWN
lein_4608   KASGLDLHLI PYGCISTGEG VGMIEVVLSD TIANIIINWL RQFNVERCWN
enha_6748   KSAGLDLRML PYHCTATGNE IGMLELVQSE TYGKILTKWL KKQCFEQAEN
enha_6747   KSAGLDLRML PYHCTATGNE IGMLELVQSE TYGKILTKWL KKQCFEQAEN
enha_6749   KNNGLDLCML PYLCIATGNE IGMLELVKSE TYGAIVTTWL KEQCFQEAEN
enha_6746   KNAELDIRML PYQCIATGNE TGMLELVKSE TYGKILTLWM QKQCFEQAEN
stpu_3669   QEEGLDLRII PYKTLATGPK VGLIEVVTSD TIANILFEWL KKHSLNKAED
ciin_8421   KAEGLDLRMI PYGCLATGKG TGMIEVVTSN TIANILIEWL EQNNFEQAEN
mus_pi3kb   KEAGLDLRML PYGCLATGDR SGLIEVVSSE TIADILLNWL KEYNLDRAEE
rat_pi3kb   KEAGLDLRML PYGCLATGDR SGLIEVVSSE TIADILLNWL KEYNLDRAEE
hs_pi3kb    KEAGLDLRML PYGCLATGDR SGLIEVVSSE TIADILLNWL KEYNLDRAEE
tenipi3kb   KEANLDLRIV PYGCLATGDR AGLIEVVSAD TIANILLNWL KERNLERAEE
dare6835    KEANLDLRYR EIVCL..... .......... .......... ..........
hs_pi3kd    KQEGLDLRMT PYGCLPTGDR TGLIEVVLSD TIANILLNWL KSKNLDRAEE
mus_pi3kd   KQEGLDLRMT PYGCLPTGDR TGLIEVVLSD TIANILLNWL KSKNLDRAEE
rat_6265    KQEGLDLRMT PYGCLPTGDR TGLIEVVLSD TIANILLNWL KSKNLDRAEE
dare_3276   KTEGLDLRMQ PYGCLSTGNK TGLIEVVKSD TIANILLNWL KSKNLDQAEE
teni_4723   KKEGLDLRMI PYGCLSTGDK MGLIEVVKSD TIANILLNWL KSKNLEKAEE
brfl_8318   QAEGIDLRMS PYGCLSTGNK VGLVEVVLAD TIANILFMWL KEKNLNKAQE
anga_5524   KSHGYDFRMN PYSCISTDHK LGLIEVVLAE TIANILLAWL REHNLAKAQE
drme_1707   KRDGMDFRMN IYNCISMEKS LGMIEVVRAE TIANILLSWL KEHNLNKANE
apis_6652   KREGLDLRMN PYGCISTENR VGMIEVVLAE TIANILLAWL KDHNLNRAEE
trca_9109   KSEGLDLRLS PYNCISLGDR AGMIEVVLAE TIANIILAWL RDHNLNKANE
trad_1960   QEGGLDLRMI PYGTMPTGKE TGLIEIVQSF TLANILHTWM KRKSFRRAQE
muspi3kca   QNQGLDLRML PYGCLSIGDC VGLIEVVRSH TIMQILHQWL KDKNYDAADL
ratpi3kca   QNQGLDLRML PYGCLSIGDC VGLIEVVRSH TIMQILHQWL KDKNYDAADL
hs_pi3kca   QNQGLDLRML PYGCLSIGDC VGLIEVVRSH TIMQILHQWL KDKNYDAADL
dare_5829   QNQGLDLRML PYGCLSIGDC VGLIEVVRSH TIMQILHQWL KDKNYDMADL
teni_4721   QSQGLDLRML PYGCLSLGDC VGLIEVVRSH TIMQILHQWL RDKNYDMADL
xela_6525   QNQGLDLRML PYGCLSIGDC VGLIEVVRSH TIMQILHQWL KDKNYDAADL
brfl_0815   QTEGLDLRML PYQCLSAGNC VGMIEVVRAK TVMQILHEWI KSKNYDRAEA
stpu_7200   QQHGLDLKMT PYRCLATGNM TGLIEVVRSS NIYDIIHQWI KEKCYDAADT
muspi3kcg   ETESLDLCLL PYGCISTGDK IGMIEIVKAT TIAQILNHWL KEKCFQAAER
ratpi3kcg   EAESLDLCLL PYGCISTGDK IGMIEIVKAT TIAQILNHWL KEKCFQAAER
hs_pi3kcg   ETESLDLCLL PYGCISTGDK IGMIEIVKAT TIAKILNHWL KEKSFQAAER
dr_pi3kcg   ELESLDLSLL PYGCISTGNK IGMIEIVKAT TIANILSQWL REKCHQQADR
ciin_2941   NEEGLDLHLL PYGCLSTGLQ VGIIQIVPAT TVARILKKWL ERKNMNSAET
cabr_3193   KAANIDCCLS PYGVLPMGEM IGIIEVVPCK TIFEIMNKWI RKQCYFESDR
cael_6018   KAANIDCCLN PYAVLPMGEM IGIIEVVPCK TIFEIMNKWI RKQCYFESDR
stpu_9676   .......... .........R QGLVELVPSE TLRKILAEWL QKHNYQKAEN
brfl_9032   LREGLDLRMI TFACVATGKE AGMVEIIPSE TLRKILADWL QKHNYEKAEN
ciin_4368   LAEGLDLRIV TFDCLPTGLN QGLVELIGSK TLREIIAEWL EKYNYEKAEN
rat_6264    LKEGLDLRMV IFKCLSTGRD QGMVELVPSD TLRKILAEWL RKYNYEKAEN
muspi3kc2a  LKEGLDLRMV IFRCLSTGRD RGMVELVPSD TLRKITSEWL RKNNYEKAEN
hs_pi3kc2a  LKEGLDLRMV IFKCLSTGRD RGMVELVPSD TLRKILAEWL RKYNYEKAEN
dare_6843   LQEGLDLRIV NFKCISTGKD K..VVLIPS. .......... ..........
teni_1517   LQEGLDLRMV NFKCISTGKH RGMVELVPSD TLRKILAEWL RKYNYDKAEN
hs_pi3kc2b  VQEGLDMRMV IFRCFSTGRG RGMVEMIPAE TLRKILADWL QKHNYEKAEN
ratpi3kc2b  VQEGLDMRMV IFRCFSTGRG KGMVEMIPAE TLRKILADWL QKHNYEKAEN
mus__5171   VQEGLDMRMV IFRCFSTGRG KGMVEMIPAE TLRKILADWL QKHNYEKAEN
dare_5363   VQEGLDMRMV IFRCFSTGRG RGMVEMIPAE TLRKILADWL QKHNYEKAEN
teni_4720   IQEGLDMRMV IFKCFSTGRG RGMVEMIPAD TLRKILADWL QKHNYDKAEN
drme_2466   LAERLDLKMV TFNCVPTGYK SGMIELVSAE TLRKIIAEWL GKQNYQSARN
apis_4813   LKEGLDLKMV TFACVPTGHK RGMIEMVTAE TLRKIIAEWL AKHNYERAEN
rat_1675    LQEGLDMQMI IYGCLATGKA QGFIEMVPAV TLAKIIKKWF SQHNYEKARN
mus_4681    LQEGLDMQMI TYGCLSTGRA QGFIEMVPAV TLAKIIKKWF SQHNYEKARN
hs_pi3kc2g  LQEGLDMQMI IYRCLSTGKD QRLVQMVPAV TLAKIIKKWF SQHNYEKARN
teni_4724   LQEGLDLQMI TYRCLSTGKT QGLVEVVPAV TLGKILEKWF HMWNYDKAMN
cabr_8186   KTNGLDLRMI TFRIMPVGYR RGMGELVLCA TLLEILRKWL IKHNYKNADN
cael_3877   KSNGLDLRMI TFRIMPVGYR RGMGELVLCA TLMEILRKWL MKHNYKEAEN
rat_pi3kc3  RKENLDLKLT PYKVLATSTK HGFMQFIQSV PVAEVIQNFF RKYASAEVDT
mus_pi3kc3  RKENLDLKLT PYKVLATSTK HGFMQFIQSV PVAEVIQNFF RKYASAEVDT
hs_pi3kc3   RKENLDLKLT PYKVLATSTK HGFMQFIQSV PVAEVIQNFF RKYASAEVDT
xel_pi3kc3  RKENLDLKLT PYKVLATSTK HGFMQFIQSV PVAEVIQNFF RKYSSAEVDT
teni_4725   RKENLDLKLT PYKVLATSTK HGFMQFVQSV PVAEVIQSFF RKHASSEVDT
dare_0146   RKENLDLKLT PYKVLATSTK HGFMQFVQSV PVAEVIQSFF RKYASSEVDT
brfl_pik3c3 RKENLDLKLS PYKTLATA.K HGFVQLVDAI PVAEIILNYL RKHSSQEVDT
cin_pik3c3  QKENLDLKLT PYKVLATSCK HGFMQFIESN SVAEVIQNFF RKHQEPVVDL
drme_1713   RRENLDLKLT PYKVLATSSK HGFLQYVDSC TVAEVIHNFF RKHHSAEVDT
drps_5463   RRENLDLKLT PYKVLATSSK HGFLQYVESC TVAEVIHNFF RRHNSAEVDT
anga_5523   QKENLDLKLT PYRVLATSSK HGFMQYIDSV TVAEVIHNYF RKFNMPEIDT
necr_3240   QKENLDLKLS PYKILATSTS AGLSQFVPSM SFQGIALAYL KQNSRKETDT
magr_3810   QKENLDLKLS PYKILATSTS AGLTQFVASQ SFQTIALAYL RHHNRKEADM
gize_4254   QKENLDLKLS PYKILATSTS AGASQFVQSA SLSSIALAYL KYHNRQETDT
scpo_8347   KKEKLDLHLK PYRILATGPT HGAVQFVPSK TLATIVLAYL RENNDPVADN
usma_7100   RNENLDLKMT PYRVLATGSV DGMVQFVDSL SIAAILLNFL RAHHDAVVDT
soy_7434    KLENLDLHLT PYKVLATGQD EGMLEFIPSR SLAQIIISYL QKFHTATCET
arab_2403   KLENLDLCLT PYKVLATGHD EGMLEFIPSR SLAQIITSYL QKFHTATCDT
orsa_5790   KLENMDLHLT PYRVLATQPD EGMLEFIPSS SLAQIITSYL QKFHTAQCET
didi_6680   KKENLDLKLT PYKVLATAEE DGIVEMVNSE AMASVILKFF KTHNAPEVDT
sace_4784   KNENVDLKLT PYKILATGPQ EGAIEFIPND TLASIILGYL KLHYQGWVDN
asgo_4498   KNENVDLKLT PYRILATGHN EGAIEFIPND TMANIILPFL KSNFQDWVDN
caal_4644   KNENLDLKLT PYKILATSPI SGLIQFVPNE TLDSIILNYL RLHSSPILDN
cabr_3958   KKEQLDLKLT PYLVLATGVG QGFVQCIKSK PLRAIIREAM KELREPNVDN
cael_6671   KKGQLDLKLT PYLVLSTGVG QGFVQCIKSK PLRAIIREAM KELREPNVDN
trbu_3301   RQDGLDLCLC PYRVIATGPT EGLVELIPVV TLQSVITGFI RSRNYTAASR
trcu_3674   RKDGLDLCLT PYRVMATGTT EGLVEIVPVV TFQSVIAGYI RSHNYDAACR
lema_7033   QQDGMQLYLT PYRVIATGPN EGLVEIVPVT TFFSVVLKYL RVYNLRQADR
lein_8814   QRDGLQLYLT PYRVIATAPN EGLVEIVPVT TFFSVVLKYL RVYNLRQADR
lebr_3849   QRDGLQLYLT PYRVIATGPN EGLVEIVPVT TFLSVVLKYL RVYNLRQADR
plbe_6807   KKYGLNLKLT LYRVLALSTN DGFIEFVDAE SISSIIRQYF IHHSDTEIEN
plyo_2349   KKYGLNLKLT LYRVLALSTN DGFIEFVDAE SISSIIRQYF IHHSDTEIEN
plch_7095   KKYGLNLKLT LYRVLALSTN DGFIEFVDAE SISSIIRQYF IHHSDTEIEN
plfa_2361   KRYGLDLKMT LYRVLALSTD DGFIEFVDAE SISSIIRQYF IDNSDTEIQN
plvi_0955   KRYGLDLKLT LYKVLALSTD DGFIEFVNAE SISSIIRQYF IEMSDAIIDN
plkn_49     KRYGLDLKLT LYKVLALSTD DGFIEFVNAE SISSIIRQYF MEKGDATIEN
brfl_219    KEEHVPLWVR PYHIIVTSAD NGMIEPVLAV SLHQILFNYF LREFFLTAKN
stpu_7201   RQEHVPLWVR PCNILVTSNN SGLIEPIIAI SLHQVLLTYF HREFFLTAKN
mus_pik4cb  EQERVPLWIK PYKILVISAD SGMIEPVVAV SIHQVLLDYF LQEHFLSARN
rat_pik4cb  EQERVPLWIK PYKILVISAD SGMIEPVVAV SIHQVLLDYF LQEHFLSARN
hs_pik4cb   EQERVPLWIK PYKILVISAD SGMIEPVVAV SIHQVLLDYF LQEHFLSARN
xela_4911   ESERVPLWIR PYKILVISGD SGMIEPVVAV SIHQVLLHYF LQEHFLTARN
teni_4726   QQERVPLWIK PYKILVMSSD SGMIEPVLAV SLHQVLLDYF LQEHFLSARN
dare_6838   EQERVPLWIK PYKILVISSD SGMIEPVVAV SIHQVLLDYF RQEHFLTARN
ciin_1984   KKERVQLWLR PYEIIVTSND SGIIEPIVAV SLHQVLLNYF YQEYFLTARN
trad_1959   DMERVSLKLR PYSVTVTSVD SGLIEHIVAV SLHQILYKYF VREYFLTARN
drme_2309   QEEQVDLWVR PYKIVCLSND SGLIEPILTV SLHQILKEYF IDEYFRRAKN
anga_5837   EEEKVGLWVQ PYRIVCLSND SGLIETIVTV SLHQILKDYF IDEFFRRARN
apis_4809   QDEHVPLWVR PYKILCLSND SGLIEPILTV SLHQVLYQYF EREFFIIARN
trca_9110   EMEHVPLWVH PYRILCLSND SGLIEPILTV SLHQILLEYF INEYFLTAKN
cabr_3959   REEGVPLYLR PYKIVCIGSD AGLIEPVLTL SLHQILKNHF ENVFYVNAKN
cael_1756   HEEGVPLYLR PYKIVCIGSD AGLIEPVLTL SLHQILKHHF ENVFYVNAKN
sace_6324   VKEKVDVWVK RMKILITSAN TGLVETITAM SVHSILNDHF LRAFYRRADN
asgo_4499   NKEKVDVWVK KMKILITSAN TGLVETITAI SVHSILCDHF SRSFYKRADN
caal_3688   KKNNIPVWTK RMKILITSAN TGLVETITAM SIHSILLDYF HSVFFRTAQN
gize_4255   VDAGTDVWVK RMRILVTGES SGLIETITGV SLHSLLRDHF LKAFFRAGDA
usma_7102   HETGSRCWVR YFRILVTSEN SGLMETITAV SVHSILYDHF LAAYFNAADR
lema_8762   QEAGLTVRVK PYAALPTHRD CGLLEVIESA SMDSIIYNYY LKAYYRKAQN
lein_0996   QEAGLTVRVK PYAALPTHRD CGLLEVIESA SMDSIIYNYY LKAYYRKAQN
lebr_3672   QEAGLTVRVK PYAVLPTHRD CGLIEVIESS SMDGIIYSYY LKAYYRKAQN
trbr_8768   KNAGLTCSLV PYRALAVGVD SGIIECVEAC SIDGILPQFF NEAFYREARN
trcr_0045   EEGGITCSVR PHRALSVSAD SGIMEYLDAC SIDGILAQFF NEAFHSKAMN
arab_2265   QEAGLPLWLR PYEVLVTSSY TALIETIPTA SIHSILRDFF VAKYFKLARN
orsa_6979   QEAGLPLWLR PYEVIVTSAY TALIETIPTA SIHSILRDYY VAKYFKLARN
plkn_5716   ENAGLPLWLR PYEILVTGAN SGIIEYVNTC SVDSLISTIF NVVFFEAKKN
plvi_5609   ENAGLPLWLR PYEILVTGAN SGIIEYVNTC SVDSLISTIF NVVFFEAKKN
plyo_5398   DNAGLPLWLR PYEILVTGSN SGIIEFVHTC SVDSLISTIF NIVFFEAKKN
plbe_6808   DNAGLPLWLR PYEILVTGSN SGIIEYVHTC SVDSLISTIF NIVFFEAKKN
plch_9515   DNAGLPLWLR PYEILVTGSN SGIIEYVHTC SVDSLISTIF NIVFFEAKKN
plfa_4506   ENAGLPLWLR PYEILVTGSN SGIIEYVNTC SVDSLISTIF NIVFFEAKKN
plkn_0537   SDYKSFYNLF PYNIVTNKNF GAVIEVLATK SRHEIIIKFY HLKFYIYAKN
plvi_6098   SDYKSFYNLF PYNIVTNKNF GAVIEVLATK SRHEIIIKFY HLKFYIYAKN
plfa_2563   NEYKLCYNLF PYNIITNKNF GAVIEVLTTK SRHDIIIKFY HLKYYIYAKN

            101                                                150
cmus_4952   FIRSMAAYSL LLFLLQIKDR HNGNIMLDKK GHIIHIDFGF MFSSPGNEPD
rat_2574    FIRSMAAYSL LLFLLQIKDR HNGNIMLDKK GHIIHIDFGF MFSSPGNEPD
hspik4a2    FIRSMAAYSL LLFLLQIKDR HNGNIMLDKK GHIIHIDFGF MFSSPGNEPD
xela_5041   FIRSMAAYSL LLFLLQIKDR HNGNIMLDKK GHIIHIDFGF MFSSPGNEPD
dare_6286   FIRSMAAYSL LLFLLQIKDR HNGNIMLDSK GHLIHIDFGF MFSSPGNEPD
teni_4722   FIRSMAAYSL LLFLLQIKDR HNGNIMLDSK GHLIHIDFGF MFSSPGNEPD
stpu_3722   FIQSMAAYSV VGHLLQIKDR HNGNIMLDTR GNIIHIDFGF MFSSPGNEPD
brfl_3062   FIESMAAYSV IGFLLQIKDR HNGNIMLDSQ GHIMHIDFGF MFSSPGNEPD
drme_6691   FVKSMAAYSL IGYLLQIKDR HNGNIMIDKD GHIIHIDFGF MFSSPGNEPD
anga_5791   FVKSMAAYSV IGYLLQIKDR HNGNIMIDKD GHIIHIDFGF MFSSPGNEPD
apis_6651   FVKSMAAYSV ITYLLQIKDR HNGNIMLDTE GHIIHIDFGF MFSSPGNEPD
cabr_6393   FVRSMAAYSV FSFLLQIKDR HNGNIMIDLD GHIIHIDFGF MFSSPGNEPD
cael_1755   FVRSMAAYSV FSFLLQIKDR HNGNIMIDLD GHIIHIDFGF MFSSPGNEPD
sace_6323   FVKSLAGYSV ISYLLQFKDR HNGNIMYDDQ GHCLHIDFGF IFIVPGIAVP
caal_4643   LIKSLAAYSI ISYLLQFKDR HNGNIMYDEQ GHILHIDFGF CFIVPGVAAP
necr_3242   FVKSMAAYSV ISFLLQFKDR HNGNIMIDDA GHILHIDFGF CFIAPGIRAP
glze_4254   FVKSMAAYSV ISYLLQFKDR HNGNIMIDDA GHILHIDFGF CFIAPGIRAP
orsa_5091   FMISSAGYAV ASLLLQPKDR HNGNLLFDSH GRLVHIDFGF ILISPGMSAH
arab_3069   FLISSAGYAV ASLLLQPKDR HNGNLLFDDV GRLVHIDFGF ILTSPGMSAH
lema_3678   FVRSTAAYSV VSFILNIKDR HNGNIMIDAD GNLVHIDFGF LFTSPGISSP
lein_0931   FVRSTAAYSV VSFILNIKDR HNGNIMIDAD GNLVHIDFGF LFTSPGISSP
lebr_4109   FVRSTAAYSV VSFILNIKDR HNGNIMIDAE GNLVHIDFGF LFTSPGISSP
trcr_3780   FIRSMASYSV ASFVLNVKDR HNGNLMIDAH GHLVHIDFGF LFFSPGISSP
trbr_8713   FIRSMASYAT ASFVLNIKDR HNGNILIDSY GHLVHIDFGF LFLSPGISSP
trcu_6609   FICSVAGYTV ATYVLGIGDR HNDNIMLRQD GTLFHIDFGF LGFKTFITAP
lein_4608   FVLSVAGYTV ATYVLGIGDR HNDNIMLRQD GTLFHIDFGF LGFKTFITAP
enha_6748   FTYSCAGYCV ATYILGVGDR HSDNVMIRRD GRFFHIDFGF LGFKSFVRTP
enha_6747   FTYSCAGYCV ATYILGVGDR HSDNVMIRRD GRFFHIDFGF LGFKSFVRTP
enha_6749   FTYSCAGYCV ATYILGIGDR HSDNVMISRD GKFFHIDFGF LGFKSFVRTP
enha_6746   FVHSCAGYCV ATYLLGIGDR HSDNVMVTRD GIFFHIDFGF LGFKSFVRTP
stpu_3669   FTFSCAGYCV ATYVLGIGDR HNDNIMVKES GQLFHIDFGF LGYKRFLRVP
ciin_8421   FTYSCAGYCV ATFVLGVGDR HSDNIMVTEK GQLFHIDFGI LGFKTFIRVP
mus_pi3kb   FTLSCAGYCV ASYVLGIGDR HSDNIMVKKT GQLFHIDFGI LGFKSFIRVP
rat_pi3kb   FTLSCAGYCV ASYVLGIGDR HSDNIMVKKT GQLFHIDFGI LGFKSFIRVP
hs_pi3kb    FTLSCAGYCV ASYVLGIGDR HSDNIMVKKT GQLFHIDFGI LGFKSFIRVP
tenipi3kb   FTLSCAGYCV ATYVLGIGDR HSDNIMVRSN GQLFHIDFGI LGFKSFIRVP
dare6835    .......... .......... .......... .......... ..........
hs_pi3kd    FTLSCAGYCV ATYVLGIGDR HSDNIMIRES GQLFHIDFGF LGFKTFIRVP
mus_pi3kd   FTLSCAGYCV ATYVLGIGDR HSDNIMIRES GQLFHIDFGF LGFKTFIRVP
rat_6265    FTLSCAGYCV ATYVLGIGDR HSDNIMIRES GQLFHIDFGF LGFKTFIRVP
dare_3276   FTLSCAGYCV ATYVLGIGDR HSDNIMIRES GQLFHIDFGF LGFKSFIRVP
teni_4723   FTLSCAGYCV ATYVLGIGDR HNDNIMIRET GQLFHIDFGF LGFKRLIRVP
brfl_8318   FTLSCAGYCV ATYVLGVGDR HSDNIMIKET GQLFHIDFGF LGFKTFIRVP
anga_5524   FTLSCAGYCV ATYVLGVADR HSDNIMVKKT GQLFHIDFGI LGFKEFFRVP
drme_1707   FTLSCAGYCV ATYVLGVADR HSDNIMVKRN GQLFHIDFGI LGFKELVRVP
apis_6652   FTLSCAGYCV ATYVLGIADR HSDNIMVKKT GQLFHVDFGI LGFKEFFRVP
trca_9109   FTLSCAGYCV ATYVLGVADR HSDNIMVKKS GQLFHIDFGI LGFKEFIRVP
trad_1960   FRSSCAAYCV ATYILGVGDR HSDNIMIKEN GQLFHIDFGF LGFKYFIRVP
muspi3kca   FTRSCAGYCV ATFILGIGDR HNSNIMVKDD GQLFHIDFGF LDKKKFYRVP
ratpi3kca   FTRSCAGYCV ATFILGIGDR HNSNIMVKDD GQLFHIDFGF LDKKKFYRVP
hs_pi3kca   FTRSCAGYCV ATFILGIGDR HNSNIMVKDD GQLFHIDFGF LDKKKFYRVP
dare_5829   FTRSCAGYCV ATFILGIGDR HNSNIMVKDD GQLFHIDFGF LDKKKFYRVP
teni_4721   FTRSCAGYCV ATFILGIGDR HNSNIMVKDD GQLFHIDFGF LDKKKFYRVP
xela_6525   FTRSCAGYCV ATFILGIGDR HNSNIMVKDS GQLFHIDFG. ..........
brfl_0815   FTLSCAGYCV ATFILGIGDR HNDNIMVNEE GQIFHIDFGF LGFKKFYRVP
stpu_7200   FTKSCAGYCV ATFILGIGDR HSSNIMVSQQ GQIFHIDFGF LGVKKYIRVP
muspi3kcg   FVYSCAGYCV ATFVLGIGDR HNDNIMISET GNLFHIDFGI LGYKSLIRVP
ratpi3kcg   FVYSCAGYCV ATFVLGIGDR HNDNIMISET GNLFHIDFGI LGYKSLIRVP
hs_pi3kcg   FVYSCAGYCV ATFVLGIGDR HNDNIMITET GNLFHIDFGI LGYKSLIRVP
dr_pi3kcg   FVFSCGGYCV ATYVLGIGDR HNDNIMITET GNLFHIDFGI LGYKSLIRVP
ciin_2941   FMLSCAGYCV ATYVLGIGDR HNDNIMVTES GNLFHIDFGF LGTKRYIRVP
cabr_3193   FLYSCVGYSV ATYIMGIKDR HSDNLMLTED GKYFHIDFGI LGGKTLIRQP
cael_6018   FLYSCVGYSV ATYIMGIKDR HSDNLMLTED GKYFHIDFGI LGGKTLIRQP
stpu_9676   FTFSCAGYCV ATYVLGIGDR HNDNIMVTKT GHMFHVDFGF LGAQMGVRTP
brfl_9032   FMFSCAGYCV ATYVLGIGDR HNDNIMIKTT GHMFHIDFGF LGAQMGIRAP
ciin_4368   FTLSCAGYCV ATYVLGICDR HNDNIMLRSS GHLFHIDFAF LGAQMGIRAP
rat_6264    FIYSCAGCCV ATYVLGICDR HNDNIMLRST GHMFHIDFGF LGAQMGFRAP
muspi3kc2a  FIYSCAGCCV ATYVLGICDR HNDNIMLRST GHMFHIDFGF LGAQMGFRAP
hs_pi3kc2a  FIYSCAGCCV ATYVLGICDR HNDNIMLRST GHMFHIDFGF LGAQMGFRAP
dare_6843   .......... .......... .......... .......... ..........
teni_1517   FIYSCAGCCV ATYVLGICDR HNDNIMLRSS GHMFHIDFGF LGAQMGFRAP
hs_pi3kc2b  FIYSCAGCCV ATYVLGICDR HNDNIMLKTT GHMFHIDFGF LGAQMGIRAP
ratpi3kc2b  FIYSCAGCCV ATYILGICDR HNDNIMLKTT GHMFHIDFGF LGAQMGIRAP
mus__5171   FIYSCAGCCV ATYILGICDR HNDNIMLKTT GHMFHIDFGF LGAQMGIRAP
dare_5363   FIYSCAGCCV ATYILGICDR HNDNIMLKTS GHMFHIDFGF LGAQMGIRAP
teni_4720   FIYSCAGCCV ATYVLGICDR HNDNIMLKSS GHMFHIDFGF LGAQMGIRAP
drme_2466   FTLSCAGYSV ATYVLGICDR HNDNIMLKTS GHLFHIDFGF LGAQMGFRTP
apis_4813   FTASCAGYSV ATYILGICDR HNDNIMLKTS GHLFHIDFGF LGAQMGFRTP
rat_1675    FFYSCAGWCV VTFILGVCDR HNDNIMLTKS GHMFHIDFGF LGAQTGIRAP
mus_4681    FFYSCAGWCV VTFILGVCDR HNDNIMLTKS GHMFHIDFGF LGAQTGIRAP
hs_pi3kc2g  FFYSCAGWCV VTFILGVCDR HNDNIMLTKS GHMFHIDFGF LGAQTGIRAP
teni_4724   FIHSCAGWCV ATFILGICDR HNDNIMLKHS GHMFHIDFGI MGAQKGFRSP
cabr_8186   FIRSCAGWCI VTYVLGIGDR HNDNILFTKN GHVFHIDFGY MGWQMAFRVP
cael_3877   FIRSCAGWCI VTYVLGIGDR HNDNILFTKN GHVFHIDFGY MGWQMAFRVP
rat_pi3kc3  YVKSCAGYCV ITYILGVGDR HLDNLLLTKT GKLFHIDFGI LGRDPKLPPP
mus_pi3kc3  YVKSCAGYCV ITYILGVGDR HLDNLLLTKT GKLFHIDFGI LGRDPKLPPP
hs_pi3kc3   YVKSCAGYCV ITYILGVGDR HLDNLLLTKT GKLFHIDFGI LGRDPKLPPP
xel_pi3kc3  YVKSCAGYCV ITYILGVGDR HLDNLLLTKT GKLFHIDFGI LGRDPKLPPP
teni_4725   YVKSCAGYCV ITYILGVGDR HLDNLLLTKT GKLFHIDFGI LGRDPKLPPP
dare_0146   YVKSCD.... .......... .......T.. ....PISF.. ..........
brfl_pik3c3 YVKSCAGYCV ITYLLGVGDR HLDNLLMSKS GKLLHVDFGI LGRDPKLPPP
cin_pik3c3  YVKSCAGYCV ITYLLGVGDR HLDNLLLRKT GELFHIDFGI LGRDPKLPPP
drme_1713   YIKSCAGYCV ITYLLGVGDR HLDNLLLTTN GKLFHIDFGI LGRDPKMPPP
drps_5463   YIKSCAGYCV ITYLLGVGDR HLDNLLLTTN GKLFHIDFGI LGRDPKMPPP
anga_5523   YIKSCAGYCV ITYLLGIGDR HLDNLLLTSS GKLFHIDFGI LGRDPKMPPP
necr_3240   FVRSCAGYCV ITYILGVGDR HLDNLLLAPD GHFFHADFGI LGRDPKFAPV
magr_3810   FVRSCAGYCV ITYILGVGDR HLDNLLLAPD GHFFHADFGI LGRDPKFAPA
gize_4254   YVRSCAGYCV ITYILGVGDR HLENLLLAPD GHFFHADFGI LGRDPKFAPL
scpo_8347   YVRSCAGYCV ITYLLGVGDR HLDNLLITKD GHFFHADFGI LGRDPKFSPA
usma_7100   FIRSCAGYCV VTYLLGVGDR HLDNLLLSSD GHFFHVDFGI LGRDPKFPPP
soy_7434    FIKSCAGYSV ITYILGIGDR HLDNLLLRND GGLFHVDFGI LGRDPKFPPP
arab_2403   FIKSCAGYSV ITYILGIGDR HLDNLLLTDD GRLFHVDFAI LGRDPKFPPP
orsa_5790   FIKSCAGYSV ITYIMGVGDR HLDNLLLTDD GRLFHVDFAI LGKDPKFPPP
didi_6680   FVKSCAGYCV ITYILGIGDR HLDNLLLTPN GKLFHIDFGI LGKDPKLPPP
sace_4784   FVKSCAGYCV ITYILGVGDR HLDNLLVTPD GHFFHADFGI LGQDPKFPPL
asgo_4498   FVKSCAGYCV ITYILGVGDR HLDNLLIAPD GRFFHADFGI LGRDPKFPPL
caal_4644   YVKSCAGYCV ITYILGVGDR HLDNLLLSPN GKFWHADFGI LGRDPKFPPL
cabr_3958   YVRSLAGYSV IMYILGLGDR HLDNLLLCEN GKLFHVDFGI LGRDPKMPPP
cael_6671   YVRSLAGYSV IMYILGLGDR HLDNLLLCEN GKLFHVDFGI LGRDPKMPPP
trbu_3301   FTKSCAGYCV LTFILGIGDR HLENILLTHD GRLLHIDFGI LGNDPKFPPP
trcu_3674   FTKSCAGYCV LTFILGIGDR HLENILVTHD GRLLHIDFGI LGNDPKFPPP
lema_7033   YTRSFAGYCV ITFVLGIGDR HLENILITQD GRLLHIDFGV LGNDPKFPPP
lein_8814   YTRSFAGYCV ITFVLGIGDR HLENILITQD GRLLHIDFGV LGNDPKFPPP
lebr_3849   YTRSFAGYCV ITFVLGIGDR HLENILITQD GRLLHIDFGV LGNDPKFPPP
plbe_6807   FISSCAGYSV ITYILGIGDR HLDNLMVSND GRFFHIDFGI FGEDPKFSPP
plyo_2349   FISSCAGYSV ITYILGIGDR HLDNLMVSND GRFFHIDFGI FGEDPKFSPP
plch_7095   FISSCAGYSV ITYILGIGDR HLDNLMVSND GRFFHIDFGI FGEDPKFSPP
plfa_2361   FISSCAGYSV ITYILGIGDR HLDNLMVTKD GRFFHIDFGI FGEDPKFSPP
plvi_0955   FISSCAGYSV ITYLLGIGDR HLDNLMVSRD GCFFHIDFGI FGEDPKFSPP
plkn_49     FISSCAGYSV ITYLLGIGDR HLDNLMVSRD GCFFHIDFGI FGEDPKFSPP
brfl_219    FVQSSAAYSL VSYLLQVKDR HNGNILLDME GHVIHIDFGI LSSSPRLSSP
stpu_7201   FVQSLAAYCL VCYLVQVKDR HNGNILLDPE GHIIHIDFGI LSSSPKLASH
mus_pik4cb  FVQSCAGYCL VCYLLQVKDR HNGNILLDAE GHIIHIDFGI LSSSPRLTSA
rat_pik4cb  FVQSCAGYCL VCYLLQVKDR HNGNILLDAE GHIIHIDFGI LSSSPRLTSA
hs_pik4cb   FVQSCAGYCL VCYLLQVKDR HNGNILLDAE GHIIHIDFGI LSSSPRLTSA
xela_4911   FVQSCAAYCL VCYLLQVKDR HNGNILLDAE GHIIHIDFGI LSSSPRLTSA
teni_4726   FVQSCAGYSL ICYLLQVKDR HNGNILLDSE GHIIHIDFGI LSSSPRLTSA
dare_6838   FVQSCAGYCL ICYLLQVKDR HNGNILLDSE GHIIHIDFGI LSSSPRLTSA
ciin_1984   FVESSAAYSL VCYLLQVKDR HNGNILLDSD GHIIHIDFGI LSSSPKLSSP
trad_1959   FVQSCAAYCL FCYFVQVKDR HNGNILLDGD GHLIHIDYGI LSSSPKLSSP
drme_2309   FVQSCAAYCL ISYLLQVKDR HNGNILFHSD GHIIHIDFGI LSISPKLQSP
anga_5837   FMHSCAAYCL ISYLLQVKDR HNGNILLHSD GHLIHIDFGI LSISPKLQSP
apis_4809   FIQSCAAYCL VCYLIQVKDR HNGNILLHSD GHLIHIDFGI LSTSPRLTSP
trca_9110   FVQSCAAYCL FCYLIQVKDR HNGNILLKSD GHLIHIDFGI LSMSPKLTSP
cabr_3959   FIQSTAAYSL VSYYLQLKDR HNGNILLDME GHLIHIDYGL LSSSPRLTAP
cael_1756   FIQSTAAYSL VSYYLQLKDR HNGNILLDMD GHLIHIDYGL LSSSPRLTAP
sace_6324   FASSLAAYSV ICYLLQVKDR HNGNIMIDNE GHVSHIDFGM LSNSPGVAAP
asgo_4499   FASSLAAYSL ICYILQIKDR HNGNIMIDNE GHLVHIDFGM LSNSPGVAAP
caal_3688   FAKSLAAYSI ICYVLQIKDR HNGNIMVDGD GHIIHIDFGL LSNSPGVAAP
gize_4255   FKKSLAAYSI ISYVLQLKDR HNGNVLVDSE GHIIHIDFGM LSNSPGVAAP
usma_7102   FIESLAGYSI ISYLLQIKDR HNGNILVDNH GRLIHIDFGM LGISPGVAAP
lema_8762   FVESMAGYSI ICYILQIKDR HNGNLMIQRD GSLVHIDFGL FVTSPGLSAP
lein_0996   FVESMAGYSI ISYILQIKDR HNGNLMIRRD GSLVHIDFGL FVTSPGLSAP
lebr_3672   FVESMAGYSI ISYILQIKDR HNGNLMIQRD GSLVHIDFGL FVTSPGLSAP
trbr_8768   FVETMAGYSI FTYILQVKDR HNGNILIRAD GRLVHIDFGM LVTSPGVSAP
trcr_0045   FVETMAGYSI VSYMLQVKDR HNGNLMISSE GHLVHIDFGM FATSPGISAP
arab_2265   FVESMAGYSL VCYLLQVKDR HNGNLLLDEE GHIIHIDFGM LSNSPGVSAP
orsa_6979   FVESMAGYSI LCYLLQVKDR HNGNLLIDEE GHIIHIDFGM LSNSPGVSAP
plkn_5716   FIESHAAYSL ISYLLQVKDR HNGNLLLDSD GHLIHIDYGM LTNSPGVTSP
plvi_5609   FIESHAAYSL VSYLLQVKDR HNGNLLLDSD GHLIHIDYGM LTNSPGVTSP
plyo_5398   FIESHAAYSL ISYLLQVKDR HNGNMLLDSY GHLIHIDYGM LTNSPGVTSP
plbe_6808   FIESHAAYSL ISYLLQVKDR HNGNMLLDSY GHLIHIDYGM LTNSPGVTSP
plch_9515   FIESHAAYSL ISYLLQVKDR HNGNMLLDSY GHLIHIDYGM LTNSPGVTSP
plfa_4506   FIESHAAYSL ISYLLQVKDR HNGNLLLDSD GHLIHIDYGM LTNSPGVTSP
plkn_0537   FICSLAAYSL LSFVLQVKDR HNGNLLFDDY GNIIHIDFGI LNIYPIILAP
plvi_6098   FICSLAAYSL LSFVLQVKDR HNGNLLFDDY GNIIHIDFGI LNIYPIILAP
plfa_2563   FISSLAAYSL LSFILQVKDR HNGNLLFDDN GNIIHIDFGI LNIYPIILAP

            151                                                200
cmus_4952   IKLTDEMVMI MGGKPFKWFM EMCVRGYLAV RPYMDAVVSL VTLMLDTGLP
rat_2574    IKLTDEMVMI MGGKPFKWFM EMCVRGYLAV RPYMDAVVSL VTLMLDTGLP
hspik4a2    IKLTDEMVMI MGGKPFKWFM EMCVRGYLAV RPYMDAVVSL VTLMLDTGLP
xela_5041   IKLTDEMVMI MGGKPFKWFM EMCVRGYLAV RPYMDAVVSL VTLMLDTGLP
dare_6286   IKLTDEMVMI MGGKPFKWFM EMCVRGYLAV RPYMDAVVSL VTLMLDTGLP
teni_4722   IKLTDEMVMI MGGKPFKWFM EMCVRGYLAV RPYMDAVVSL VTLMLDTGLP
stpu_3722   IKLTDEMLMI MGGNPFKKFE ELCVQAYLAV RPYQEAIVSL VALMLDTGLP
brfl_3062   IKLTDEMVMI MGGKPFRRFM ELCIQGYLAV RPYQEAIVSL VALMLDTALP
drme_6691   MKLTDEMVMI MGGKAFKWFC ELCVQAFLAV RPYQDAIVSL VSLMLDTGLP
anga_5791   LKLTDEMVMV MGGKPFKWFC DLCVQSFLAI RPYQDAIVTL VSLMLDTGLP
apis_6651   IKLTDEMVLV MGGKPFRWFM ELCVQAFLAV RPYQEAIISL VSLMLDTGLP
cabr_6393   FKLSEEMVAI MGGKPFRQFA SLCVHAYLAV RPYHKSFVSL VSLMLDTHLP
cael_1755   FKLSEEMVAI MGGKPFRQFA SLCVHAYLAV RPYHKSFVSL VSLMLDTHLP
sace_6323   FKLTKEMVKV MGGSAYLDFE ELCIKAYLAA RPHVEAIIEC VNPMLGSGLP
caal_4643   FKLTHEMIMV LGGNSFKWFE ELCVKGYLSC RPYMEFIVRS IIPMLESGLP
necr_3242   FKLTSEMLAV MGGSSFKWFE ELCIKAFLAS RQYAEKLSQI VLLMMDSGLP
glze_4254   FKLTTEMVAV MGGSSFKAFE ELCVKAFLAS RQYCEKLSQI VSLMMDSGLP
orsa_5091   FKLSHEMTQL LDPSTWNQFL RLCVKGYLAG RRHMNGIITT VNLMVDSGLP
arab_3069   FKLSHEMTQL LDPSTWHQFV SLCVKGYLAA RRQMDGIIST VQMMLESGLP
lema_3678   FKLTTEMVQL IGMDNYIYFK TLVNRCYLAV RQYAREICVM VELMLRSGLP
lein_0931   FKLTTEMVQL IGMDNYIYFK TLVNRCYLAV RQYAREICVM VELMLRSGLP
lebr_4109   FKLTTEMVQL IGKNNYIYFK TLVNRCYLAV RQYAREICVM VELMLQSGLQ
trcr_3780   FKLTAEMVQL MGCPAYNLFR DLTVRCYLAV RQYARQICVL VELMLGSGLP
trbr_8713   FKLTLEMAQL MGYPSYNLFV DLTIRCFLAV RQYAHEICVL VELMLSSGLP
trcu_6609   FIFTPMYVYM LGGQIYLYFV DLACHAFNVV RRFGGTLMTL FMLMLSTGIP
lein_4608   FIFTPMYLYA MGGSIFKYFV DVACRAYNAL RRHSSALMML FMLMLSTGIP
enha_6748   FKFTQHFAHV MGGKQFGIFE DLCLRAFACI RKQGSLFIYL FRLMLATGIP
enha_6747   FKFTQHFAHV MGGKQFGIFE DLCLRAFACI RKQGSLFIYL FRLMLATGIP
enha_6749   FKFTQHFANV LGGKQFVKFE EICMNAFVII RKHGPLFIYL FRLMLATGIP
enha_6746   FKFTQHYADL MGYKEFKEFK ELCSSALLSL RKQGSLFIYL FRLMLATGIP
stpu_3669   FVLTHDFVHV ITRGEFDSFR RCCEEAFMIL RRRGNLLINL FAMMLSSGIP
ciin_8421   FVLAHDFVHV INKGDFDQFR KLCDNAFCIL RKKGYLIITL FALMLHSGLP
mus_pi3kb   FILTYDFIHV IQQGKFGRFR QCCEDAYLIL RRHGNLFITL FALMLTAGLP
rat_pi3kb   FILTYDFIHV IQQGKFGRFR QCCEDAYLIL RRHGNLFITL FALMLTAGLP
hs_pi3kb    FILTYDFIHV IQQGKFGRFR QCCEDAYLIL RRHGNLFITL FALMLTAGLP
tenipi3kb   FILTHDFIHV IQQGKFGSFR QYCEKAYLIL RKNGNLFITL FALMLTAGLP
dare6835    .......... .......... .......... .......... ..........
hs_pi3kd    FILTYDFVHV IQQGKFERFR GYCERAYTIL RRHGLLFLHL FALMRAAGLP
mus_pi3kd   FILTYDFVHV IQQGKFERFR GYCERAYTIL RRHGLLFLHL FALMRAAGLP
rat_6265    FILTYDFVHV IQQGKFERFR GYCERAYTIL RRHGLLFLHL FALMRAAGLP
dare_3276   FILTYDFVHV IQEGKFERFR VCCEQAYKIL CRNGTLFVNL FALMKAAGLP
teni_4723   FILTYDFVHV IQQGKFERFR EYCERAYKIL CRNGMLFVNL FAMMKAAGLP
brfl_8318   FVLTHDFVHV ITKGEFAAFR QHCEGAYLSL RKYGNLLISL FAMMLSSGLP
anga_5524   FVLTHDFVYV INNGEFCRFQ TLCEEAFLIL RQHGCLILSL FSMMISTGLP
drme_1707   FVLTHDFVYV INKGEFCHFQ ELCERAFLVL RKHGCLILSL FSMMISTGLP
apis_6652   FVLTNDFVHV INKGEFQRFQ SHCEQAFLVL RQHGGLILSL FAMMISTGLP
trca_9109   FVLTHDFEYV INKGEFKIFQ EYCEKAFVIL RKHGSLILSL CAMMISTGLP
trad_1960   FILTPDFVYI VKNDELSRFT DVCEKAFMLI REKGNMFINL FSMMVSAGIP
muspi3kca   FVLTQDFLIV ISKGEFERFQ EMCYKAYLAI RQHANLFINL FSMMLGSGMP
ratpi3kca   FVLTQDFLIV ISKGEFERFQ EMCYKAYLAI RQHANLFINL FSMMLGSGMP
hs_pi3kca   FVLTQDFLIV ISKGEFERFQ EMCYKAYLAI RQHANLFINL FSMMLGSGMP
dare_5829   FVLTQDFLIV ISKGEFERFQ EMCYKAYLAI RQHANLFINL FSMMLGSGMP
teni_4721   FVLTQDFLIV ISKGEFERFQ EMCYKAYLAI RQHANLFINL FSMMLGSGMP
xela_6525   .......... .......... .......... .......... ..........
brfl_0815   FVLTEDFLKV IARGEFKSFQ ELCGRAYLYL RKHANLFIVL FTMMLSTGIP
stpu_7200   FVLTEDFLKV ITKGEFKKFQ ELCCQAYLIL RDHSNLFISL FTLMLGTEIP
muspi3kcg   FVLTPDFLFV MGSSHFQKFQ DVCVRAYLAL RHHTNLLIIL FSMMLMTGMP
ratpi3kcg   FVLTPDFLFV MGTSHFQKFQ DVCVRAYLAL RHHTNLLIIL FSMMLMTGMP
hs_pi3kcg   FVLTPDFLFV MGTSHFQKFQ DICVKAYLAL RHHTNLLIIL FSMMLMTGMP
dr_pi3kcg   FVLTPDFLYL MGTTNFLQFQ NVCLKAYLAL RHHTNLLIIL FSMMLMTGMP
ciin_2941   FVLTPDFVHV MGTELFQRFM DTCVLAYLVI RRHAPLFINL FHMMKSTGIP
cabr_3193   FILTEQFLTI IRSGEIQKFK TLCLEAYEVM WNN....... ..........
cael_6018   FILTEHFMTV IRSGELQKFK TLCVEAYEVM WNNRDLFVSL FTLMLGMELP
stpu_9676   FVLTSDMAYV INGGRFQEFI DLCCEGFNLV RRHANLFFNL FGLMLNTGIA
brfl_9032   FVLTSDMAYV INDGRFQDFV DLCCEAFNII RKNANLFINL FGLMLSSGIP
ciin_4368   FVLTSDMAYV INGGQFQDFV DVCCRAFNIV RSQSHVIINL LSLMLDCGIP
rat_6264    FVLTSDMAYV INGGRFQLFV DLCCQAYNLI RKQTNLFLNL LSLMIPSGLP
muspi3kc2a  FVLTSDMAYV INGGRFQLFV DLCCQAYNLI R.TTNLFLNL LSLMIPSGLP
hs_pi3kc2a  FVLTSDMAYV INGGRFQLFV DLCCQAYNLI RKQTNLFLNL LSLMIPSGLP
dare_6843   .......... .......... .......... .......... ..........
teni_1517   FVLTSDMAYV INGGRFQLFV DLCCQAYNLM RKHSGLFLSL LAQMTSSGLP
hs_pi3kc2b  FVFTSDMAYV INGGRFHDFV DLCCQAYNLI RKHTHLFLNL LGLMLSCGIP
ratpi3kc2b  FVFTSDMAYV INGGRFHDFV DLCCQAYNLI RKHTHLFLNL LGLMLSCGIP
mus__5171   FVFTSDMAYV INGGRFHDFV DLCCQAYNLI RKHTHLFLNL LGLMLSCGIP
dare_5363   FVFTSDMAYV INGGRFHDFV DLCCEAYNRI RKHAHLFLNL LGLMLSSGIP
teni_4720   FVFTSDMAYV INGGRFHDFV DLCCEAYNLI RKHTHLFLNL LGLMLSCGIP
drme_2466   FVLTSDMAYV INGGDFHYFV DLCCRAFNIV RKNADLLLHT LAHMATAGMP
apis_4813   FVLTSDMAYV INGGKFHHFV DLCCQAFNVV RKHGNLLLHL FGLMTSSGIS
rat_1675    FIFTSEMEYF ITEGHFQDFV ELCCRAYNIV RKHSQLLLSL LEMMLHAGLP
mus_4681    FIFTSEMEYF ITEGHFQDFV ELCCRAYNIV RKHSQLILSL LEMMLHAGLP
hs_pi3kc2g  FIFTSEMEYF ITEGHFQDFV ELCCRAYNII RKHSQLLLNL LEMMLYAGLP
teni_4724   FIFTSEMQHS HHRWRLHRFV ELCCEAYNIV RQRSALILGL LELMLHAGMP
cabr_8186   FVFTTEMFYV INGGQYQLFI DYCCQAFNHL RRNKNVLTNL LRIMACSEIS
cael_3877   FVFTTEMFHV INNGYNQKFI DYCCKAFNHL RRNKNTLTNL LRIMACSDIP
rat_pi3kc3  MKLNKEMVEG MGGTQYQEFR KQCYTAFLHL RRYSNLILNL FSLMVDANIP
mus_pi3kc3  MKLNKEMVEG MGGTQYQEFR KQCYTAFLHL RRYSNLILNL FSLMVDANIP
hs_pi3kc3   MKLNKEMVEG MGGTQYQEFR KQCYTAFLHL RRYSNLILNL FSLMVDANIP
xel_pi3kc3  MKLNKEMVEG MGGTQYQAFR KQCYTAFLHL RRYSNLILNL FSLMVDANIP
teni_4725   MKLSKEMVEG MGGTQYQEFR KQCYTAFLHL RRYSNLILNL FSLMVDANIP
dare_0146   .......... .......... .......... .......... ..........
brfl_pik3c3 MKLCKEMVEA MGGQQYQEFR RLCYTAFLHL RRSANLILNL FSLMVDANVP
cin_pik3c3  MKLSKEMVEA MGGVHYHEFR KHCYTAFLHL RRHANLILNL FSLMTDASVP
drme_1713   MKLSKEMVEA MGGIHHHEFR KQCYTAYLHL RRHANVMLNL FSLMVDATVP
drps_5463   MKLSKEMVEA MGGVHHHEFR KQCYTAYLHL RRHANVMLNL FSLMVDATVP
anga_5523   MKLSKEMVEA MGGIYYNTFR KLCYTAFLHL RRHANVMLNL FGLMVDASVP
necr_3240   MKLSKEMVDC MGGVHYRQFK QYCFLAYSAL RKNSNLILNL FSLMVDANIP
magr_3810   MKLSREMVDA MGGAGYRAFK QYCFLAFSAL RKSSNLILNL FSLMVDANIP
gize_4254   MKLSKEMVDC MGGVHYKQFK QYCFLSYTAL RKSSNLILNL FSLMVDANIP
scpo_8347   MKLSKEMVEG MGGYFYQQFK SYCYTTFTAL RKSSNLILNL FSLMVDANIP
usma_7100   VKVCKEMVDA MGGTHYARFK AFCYTAFTNL RKNANLILNL VALMVDANIP
soy_7434    MKLCKEMVEA MGGAYYTRFK SYCCEAYNIL RKSSNLILNL FYLMAGSNIP
arab_2403   MKLCKEMVEA MGGAYYTRFK SYCCEAYNIL RKSSNLILNL FHLMAGSTIP
orsa_5790   MKLCKEMVEA MGGAYYTRFK SYCCEAYNIL RKSSSLILNL FNLMRRSNIP
didi_6680   MKLCKEMVLG MGGEHYEKFK QLCCEAYNIL RKSSHLILNL FALMVDASIP
sace_4784   MKLPPQIIEA FGGANYDKFR SYCFVAYSIL RRNAGLILNL FELMKTSNIP
asgo_4498   MKLPPQIIEA FGGANYNKFR SYCFVAYSIL RRNAGLILNL FELMKTSDIP
caal_4644   MKLPIQVIDG MGGLNYNVFK SYCFITYTTL RKNSNLILNL FQLMLDANIP
cabr_3958   MKLTSEMVQV MGGAQFLEFV QHVDSAYRIL RRHSNVLLNL FSLMLDAGIP
cael_6671   MKLTSEMVQV MGGVQFLEFV QHVDSAYRIL RRHSNVLLNL FSLMLDAGIP
trbu_3301   MKINKEMVEA LGGPGYMEFK SYCCSSYNII REHAQVILSM LLLMVDASIP
trcu_3674   MKINKEMVET LGGPRYAEFK SYCCSSYNII RKHAPLILSM LLLMVDASIP
lema_7033   MKINREMVEV LGGPGFTEFK LYCCSAYNTL RKHAPLLLHI LLLGAHEGMP
lein_8814   MKINREMVEV LGGPGFTEFK LYCCSAYNTL RKHAPLLLHI LLLGAHEGMP
lebr_3849   MKINREMVEV LGGPGFTEFK LYCCSAYNTL RKHASLLLHI LLLCAHEGMP
plbe_6807   MKLCKEMIEA MGGAGYEQFL KKCCLAYKYL RYHSTLLISL LDSMCESGLK
plyo_2349   MKLCKEMIEA MGGAGYEQFL KKCCLAYKYL RYHSTLIISL LDSMCESGLK
plch_7095   MKLCKEMIEA MGGAGYEQFL KKCCLAYKYL RYHSTLIISL LDSMCESGLK
plfa_2361   MKLCKEMIEA MGGAGYEQFL KKCCLAYKYL RYHSQLIISL LDAMCDAGLK
plvi_0955   MKLCKEMIEA MGGAGYEQFL KKCCLAYKYL RYHSKLIISL LDCMCESGLK
plkn_49     MKLCKEMIEA MGGAGYEQFL KKCCLAYKYL RYHSKLIISL LDCMCESGLK
brfl_219    FKLTHEFVEV MGGLMFKYYK ILMLQGFIAA RKHMDKVVQL IEIMQTSQLP
stpu_7201   FKLTHEFVEV MGGVMFEYYK ILMLQGLIAA RKHMDKLVQL VEVMTGSELA
mus_pik4cb  FKLTTEFVDV MGGLMFNYYK MLMLQGLIAA RKHMDKVVQI VEIMQQSQLP
rat_pik4cb  FKLTTEFVDV MGGLMFNYYK MLMLQGLIAA RKHMDKVVQI VEIMQQSQLP
hs_pik4cb   FKLTTEFVDV MGGLMFNYYK MLMLQGLIAA RKHMDKVVQI VEIMQQSQLP
xela_4911   FKLTAEFVDV MGGLMFNYYK MLMLQGLIAA RKHMDKVVQV VEIMQQSQLP
teni_4726   FKLTSEFVDV MGGPMFNYYK MLMLQGLIAA RKHMDRVLHI VEVMQQSQLP
dare_6838   FKLTSEFVDV MGGLMFNYYK MLMLQGLIAA RKHMEKVIQI VEIMQQSQLP
ciin_1984   FKLTEEFVQV MGGLMFEYYK ILMLQGLVSA RKHMDRIVQL VEVMSAPSLA
trad_1959   FKLTYEFVEV MGGLMFQYFR ILMLQGFIAA RKHLDKILCL VEIMQTSSLA
drme_2309   FKLTPEFVEV MGGTHWREFN KLLLVGMMSA RKHMDRIINF VEIMRSAHLP
anga_5837   FKLTPEFVDV MGGPLYCEFK YLLLDGLKAA RKHMDRIINI VEIMRSSQLP
apis_4809   FKLTPEFVEV MGGSQFQEFK TLILQGLIAA RKHMEKIVNL VEIMLSSQLP
trca_9110   FKLTAEFVEV MGGDMFEYFK ILILQGLVAA RKHMDMIVPL VEIMRSSQLP
cabr_3959   FKLTTEIIDV MGGIMFLYYK SLLLRGLMAA RKHHRRIVSL AEVMSASKMQ
cael_1756   FKLTTEIIDV MGGIMFLYFK SLLLRGLMAA RKHHRRIVSL AEIMSASKMQ
sace_6324   FKLTYEYIEL LGGVAFKKFV ELTKSSFKAL RKYADQIVSM CEIMQKNMQP
asgo_4499   FKLTQEYVDV LGGIPYKKFI RVVKEAFRAL RKHADMFVSM CEVMQKNMQP
caal_3688   FKLTVEYVEL LGGVIYSQFV YLCKQCFKSL RDNSEEIIEI VELMQKSTLP
gize_4255   FKLTHEYVDV LGGPDFEDYK RLCKQAFQAL RRSADYIIDL VTMMGHSSMP
usma_7102   FKMPQEYIDI LGGLKFEEFK QLMRQGFRDV RKHAERIIML VELMAKSKLP
lema_8762   FKLSQELIDV MGGAAFNYFR ILVYEALAAA RERCEDILTR VSILTPNAMP
lein_0996   FKLSQELIDV MGGAAFNYFR ILVYEALAAA RERCEDILAL VSILTPNAMP
lebr_3672   FKLSQELIDV MGGVLFNYYR ILLYEALAAA RERCEDLLAL VSILTPNAMP
trbr_8768   FKLSQELLEV MGGVPFNYFK LLFFLGMRAI REKADDIVAL VSLMTPNTLP
trcr_0045   FKLSQELMEV MGGVAFNYFK LLLYQGMVAV RERADDILGL VSLMTPNTMS
arab_2265   FKLTRELLEV MDSDFFDYFK VLCIQGFLTC RKHAERIILL VEMLQD.GFP
orsa_6979   FKLTRELLEV MDSDFFDYFK VLCIQGFLTC RKHAERIILL VEMLQD.GFP
plkn_5716   FKLTQEYLDI MDGENYEYFR RLIVSGFLEA RKHSEEIILF VELMMPLKIP
plvi_5609   FKLTQEYLDI MDGENYEYFR RLIVSGFLEA RKHSEEIILF VELMMPLKIP
plyo_5398   FKLTQEYLDI MDGENYEYFR RLIVSGFLEA RKHSEEIILL VELMMPLKMP
plbe_6808   FKLTQEYLDI MDGENYEYFR RLIVSGFLEA RKHSEEIILL VELMMPLKMP
plch_9515   FKLTQEYLDI MDGENYEYFR RLIVSGFLEA RKHSEEIILL VELMMPLKMP
plfa_4506   FKLTQEYLDI MDGENYEYFR RLIVSGFLEA RKHSEEIILF VELMMPLKIP
plkn_0537   FKLTREMIML LTIKFIFTYI QLVVKGYLLL REKSDWLISI LSLSHS.DIN
plvi_6098   FKLTREMIML LTIKFIFTYI QLVVKGYLLL REKSDWLISI LSLSHS.DIN
plfa_2563   FKLTREMIML LTIKFIFSYI QLVVKGYLLL REKSDWLISI LSLSHS.DIN

            201                                 236
cmus_4952   CFRGQFSPNM EREFIMKVIQ NCFLNRSYDM IQYYQN
rat_2574    CFRGQFSPNM EREFIMKIIQ NCFLNRSYDM IQYYQN
hspik4a2    CFRGQFSPNM EREFIMKVIQ SCFLNRSYDM IQYYQN
xela_5041   CFRGQFSPNS EREFILKVIQ NCFLNRSYDM IQYYQN
dare_6286   CFRGQFNPNM EKEFMIKVIE RCFLSRSYDM LQYYQN
teni_4722   CFRGQFNPQM EKEFIIKVIQ SCFLSRSYDM LQYYQN
stpu_3722   CFKGK..... .......... ..YMS..... ......
brfl_3062   CFRGQFAPLQ ERDYMQKVIK DSFLYRSYDM LQYYQN
drme_6691   CFRGQFVATK NKEHMLAVIR NSYQFRTYDM IQYYQN
anga_5791   CFRGQFVPTK SKEHMLGVIR NSYQFRTYDM IQYYQN
apis_6651   CFRGQFVPTA DREYMLNVIR NSYLFHLYEN IVLCMY
cabr_6393   CFRGKFAPDM EKDYMHSVIT NCFLIRSYDQ LQYFQN
cael_1755   CFRGKFAPEM EKDYMYSVIT NCFLIRSYDQ LQYFQN
sace_6323   CFKGHFQPQK DHEYMKALIR KSYEIFTYDE FQRLTN
caal_4643   CFKENFVPTK EKEYFRKLIK KSMEFYTYDE FQRLTN
necr_3242   CFKPEFVLEK EREFMKDLIK KSYAYSTYDQ FQLLTN
glze_4254   CFKPEFVLDK ERDFMKHLIK TSYSHSTYDQ FQLLTN
orsa_5091   CFSRGFHPEM EREFMVRTCV DAYNWTTYDL IQYLQQ
arab_3069   CFSRGFHPEM EREFMIHVCT DAYNWTTYDL IQYLQQ
lema_3678   CFKPKLAVDK EIEYMRRLIH ESRQFRTYDY YQKVAE
lein_0931   CFKPKLAVDK EIEYMRRLIH ESRQFTTYDY YQKVAE
lebr_4109   CFKPKLAIDK EIDYMRRLIH KSRQYRTYDY YQKIVE
trcr_3780   CFKPRLSMQM EVEFMLRRIS ESRGLRTYDR YQNFAE
trbr_8713   CFKPKLAMHK EAWFMRKRIA ESREVRTYDR YQNYAE
trcu_6609   ELQKILLIDR SSEHYRLQIA LATSNFRFND YIHIMT
lein_4608   ELQTLLLLNR TDEHYKGLIN DALGNFRLND YIHIMV
enha_6748   ELQHEFMFDK KDDAFRQLIY ECLEAKSLND MIHDFV
enha_6747   ELQHEFMFDK KDDAFRQLIY ECLEAKSLND MIHDFV
enha_6749   ELQSAFMFDK NDDAFRQLIY KCLDAWSVND LIHDFV
enha_6746   ELKNEFMFDE DDQNFDNMIY QCLDAWSLND LIHDIV
stpu_3669   ELSD.LVLDR SEDFFQGKFN EALKSWKLDW MMHHIA
ciin_8421   EMTSLLALHL TEQQFRSKFN KALTAWAVNW FFHNVA
mus_pi3kb   ELTSVLALGK SEEQFKQKFD EALRSWTVNW MAHTVR
rat_pi3kb   ELTSVLALGK SEEQFKQKFD EALRSWTVNW MAHTVR
hs_pi3kb    ELTSVLALGK SEEQFKQKFD EALRSWTVNW MAHTVR
tenipi3kb   ELTSVLALGK SDDQFRQKFD EALRSWTVNW MAHNVA
dare6835    .......... .......... .......... ......
hs_pi3kd    ELSCSLALGK TEEHFRVKFN EALRSWKVNW LAHNVS
mus_pi3kd   ELSCSLALGK TEEHFRVKFN EALRSWKVNW LAHNVS
rat_6265    ELSCSLALGK TEEHFRVKFN EALRSWKVNW LAHNVS
dare_3276   ELNSSLALGK SEENFKVKFN EALRSWKVNW MMHTFA
teni_4723   ELTSSLALGK SEENFKVKFN EALRSWKVFW RDVTPE
brfl_8318   ELTSPLALEM TQEHFREEFD NALKSWKVNW WLHNIA
anga_5524   ELSSELVLDK TEEHFKLKFS EALASWKLNW ASHNFS
drme_1707   ELSSELVLDY TEEHFRAKFS EALASWKLNW ASHNFS
apis_6652   ELSSELVLEM SESHFRSKFD EALCSWKLNW ASHNMS
trca_9109   ELSSELALSK SEEHFRNKFD EALSSWKLNW ASHNLA
trad_1960   ELSSILKLSS HEASFQGKYN DAVRGWKLNW VIHNNA
muspi3kca   ELQSFLALDK TEQYFTKQMN DAHHGWTMDW IFHTIK
ratpi3kca   ELQSFLALDK TEQYFTKQMN DAHHGWTMDW IFHTIK
hs_pi3kca   ELQSFLALDK TEQYFMKQMN DAHHGWTMDW IFHTIK
dare_5829   ELQSFLALDK TEQYFMKQMN DAHHGWTMDW IFHTIR
teni_4721   ELQSFLALEK SEQYFMKQMN DAHHGWTMDW IFHTIR
xela_6525   .......... .......... .......... ......
brfl_0815   ELQSFLAVEM TDTYFSSCFN EAYSSYSVDW MFHGIK
stpu_7200   ELQSILAVGK TETYFLKQLN DAHGGWTMDW LCHALK
muspi3kcg   QLTSKLTVGK SEEYFLDQIE VCRDGWTFNW FLHLVL
ratpi3kcg   QLTSKLMVGR SEEYFLDQIE VCRDGWTFNW FLHLVL
hs_pi3kcg   QLTSKLTVGK NEEYFLDQIE VCRDGWTFNW FLHLVL
dr_pi3kcg   QLTSKLTVGR SEDHFLDQIE ICRDGWTFNW FLHLVL
ciin_2941   ELNSVLVLDK TEHHFLSEIA GVLRNWTVNW LMHRLV
cabr_3193   .LKYKLCCKG TKEFFAGVYE EAFNSWSTNW LFHAMK
cael_6018   ELSTKLFCNG SKEFFAGIYE EAFNSWSTNW LFHAVK
stpu_9676   QLSKALKPQA SDVMFTRMIE ASLGKSTINF FFHNLA
brfl_9032   ALSRTLKPSA SDAHFTRLIE VSLGRATINF FMHNLA
ciin_4368   ELSSKLKPNA AETMFTRLIE SSLSSFTFNF FIHNLA
rat_6264    ELTSILQPQT TDAFFTRLIE SSLGIATFNF FIHNLA
muspi3kc2a  ELTSILQPQT TDAFFTRLIE SSLGIATFNF FIHNLA
hs_pi3kc2a  ELTSILQPQT TDAFFTRLIE SSLGIATFNF FIHNLA
dare_6843   .......... .......... .......... ......
teni_1517   ELSGSLQPHS TDAFFTRLIE SSLGVATFNF FIHNLA
hs_pi3kc2b  ELSDLLRPQD TEAYFTRLIE SSLGVATLNF FIHNLA
ratpi3kc2b  ELSDLLRPQD TEAYFTRLIE SSLGVATLNF FIHNLA
mus__5171   ELSDLLRPQD TEAYFTR... .......... ......
dare_5363   ELSDVLRPHE SEAHFTRLIE SSLGVATLNF FIHNLA
teni_4720   ELSDQLRPHE SEAYFTRRGP GGGGGGRG.. .GGRCG
drme_2466   GVN.SLLPSQ SNPTFAKMIQ SSLKWFTFNF FLHNLA
apis_4813   GVT.VLLPEQ TNPTFARMIE SSLKWFTFNF FLHNLA
rat_1675    ELRGILRPQD TDLHFTTKIK QSLEFPVLNN LIHTLA
mus_4681    ELRGILRPQD TDLHFTKKIK ESLEFPVLNN LIHTLA
hs_pi3kc2g  ELSGILRPQD TDLHFTKKIK ESLEFPVLNN LIHTLA
teni_4724   ELKDILRPHD TDLYFTKKIK ESMSVAVINF LTHSMA
cabr_8186   GIN.PLMLDL SETQFTAMIQ NSLNSSVLNF VAHTFA
cael_3877   GIN.MLMLDL SDTQFTAMIQ NSLGAFVLNF VAHTVA
rat_pi3kc3  DIALEFRLDL DEEYMQSLID ESVHLFAVVE QIHKFA
mus_pi3kc3  DIALEFRLDL DEEYMQSLID ESVHLFAVVE QIHKFA
hs_pi3kc3   DIALEFRLDL DEEYMQSLID ESVHLFAVVE QIHKFA
xel_pi3kc3  DIALEFRLDL DEEYMQTLID DSVNLFAVVE QIHKFA
teni_4725   DIALEFRLDL DEEDMQSLID ESVGLFAVVE QIHKFA
dare_0146   .......... .......... .......... ......
brfl_pik3c3 DIALEFRLDL DEEYMQTLID ESVGLFAVVE QFHKFA
cin_pik3c3  DIALEFLLEL DEENMQALID ESVSLFPFVE QIHKFA
drme_1713   DIALELQLGL DEEHLQSLLD VSITVMPLVE QIHRFT
drps_5463   DIALELQLGL DEEHLQSLLD ISITVMPLVE QIHRFT
anga_5523   DIALELRLDL DEEHLQNLLD ISITVMPLVE QIHKLA
necr_3240   DIKLEFHLEL EEENLEKIME DSLNL..MID RLHGVM
magr_3810   DIKLEFHLDM EEELFERIID DNLNEDYVDD NLRPIN
gize_4254   DIRLEFHLEL EEEYFDRVIE DTLTY..VID KLHEWA
scpo_8347   DIKFDFCLQM ESDYFEQLIN DSVSLFPIID RMHNLA
usma_7100   DIRLEFLLGL EDDEFEGLLN ETSYS..VFD RLHDMA
soy_7434    DIASDFRLDL DEAFFQDLIN ESVSLFPMVE TIHRWA
arab_2403   DIASDFRLDM DEAFFQDLIN ESVSLFPMVE TIHRWA
orsa_5790   DITNEFRLDL DEEFFQDLIN ESVSLFPMVE TIHRWA
didi_6680   SISDDLQLEL DQESLLQLLN DSVTLFPIIE MAHKWL
sace_4784   DIRIDFNLNM EEDHFQNLIN DSVNLLPVID HLHNLA
asgo_4498   DIQMDFCLNM EEQHFQNLIN ASVNLLPVID HLHNLA
caal_4644   DIQFDFCLQM EEEHFQNLIN DSVNFLPVID RLHSLA
cabr_3958   DIASELRLDL DEAHIFTQIE SSLNKMAISD IIHAYK
cael_6671   DIAAELRLDL DEAHIFTQIE SSLNKMAISD IIHAYK
trbu_3301   HISGDLRLDL NAEYIQNVIA DSVGIFTLWD VLHAAA
trcu_3674   QISGDLRLDL NSQYIQNVIA DSVGIFTLWD VIHVAA
lema_7033   QVTGELRLDL NAQYLQNVIA DSVGIFTLWD VLHAAA
lein_8814   QVTGG..... .....SREPA EGTG...... ..KAAA
lebr_3849   QVTGELRLDL NAQYLQNVIA DSVGLFTLWD VLHAAA
plbe_6807   DMKTAFRLDL DEAQFLEVIN ASVKLFPVVD KLHEWA
plyo_2349   DMKTAFRLDL DEAQFLEVIN ASVKLFPVVD KLHEWA
plch_7095   DMKTAFRLDL DEAQFLEVIN ASVKLFPVVD KLHEWA
plfa_2361   DMKMSFRLDL DEAYFLSVIN ASVKLFPVVD KLHEWA
plvi_0955   DMKMSFRLDL DEAYFLSVIN ASVKLFPVVD KLHEWA
plkn_49     DMKMSFRLDL DEAYFLSVIN TSVKLFPVVD KLHEWA
brfl_219    CFKNGFHMNL EEQMVESSIH SLTTLYDFQY ITNGIF
stpu_7201   CFKQGFHMNL EEQMVESSMH SLTTLYDFQY LTNGIF
mus_pik4cb  CFHGSFHMSM EEQMVDGSMR SITTLYDFQY LTNGIM
rat_pik4cb  CFHGSFHMSM EEQMVDGSMR SITTLYDFQY LTNGIM
hs_pik4cb   CFHGSFHMSM EEQMVDGSMR SITTLYDFQY LTNGIM
xela_4911   CFHGSFHMNM EEQMVDGSMR SITTLYDFQY LTNGIM
teni_4726   CFHGSFHMSL EEQLVDGSMR SLTTLYDFQY LTNGII
dare_6838   CFHGSFHMNL EEQMVDGSMR SITTLYDFQY LTNGIM
ciin_1984   CLHGVFHLSL EDQMVEGSMR SWTTLYDFQY ITNGIL
trad_1959   CFACPFHVGL EAQMIESSMR SLTTLYDFQY ITNGIL
drme_2309   CFKNGFHMNL EQELVQDSLK SLSTLYDYQY YTNGIL
anga_5837   CFKNGFHMNL EQELIQDSLN SLSTLYDYQY ITNGIL
apis_4809   CFRSGFHLTL EDQLVEASIH SWSTLYDYQY FANGTL
trca_9110   CFKSGFHMSM EEQMVEVSIH SLSTLYDFQY FTNGIL
cabr_3959   CFRAGFHVSS DEQLVEGSRD SYTTFYDFQY YTNGIH
cael_1756   CFRAGFHVSS DEQLVEGSRD SYTTFYDFQY YTNGIH
sace_6324   CFDAGFQLDL EKELIGKSLG SIYTIYDFQL ITQGIY
asgo_4499   CFNAGFHTEL EDELVAKSLG SIYTLYDFQL MTQGIC
caal_3688   CFNNGLQLQL DEDLIGKSLG SMYTLYDFQM ITQGIY
gize_4255   CFAVGFQLHL AEELVAKSFG SYYTLYDFQY RTQGIY
usma_7102   CFALGFQLAL QTQLILSSAG SAFTLYDYQR LTEGVL
lema_8762   CFGADFRDDL SEALIVNSAD NWRTRYDFQS LQNGIL
lein_0996   CFGADFRDDL SEALIVNSAD NWRTRYDFQS LQNGIL
lebr_3672   CFGADFREDL SEALILSSAD NWRTRYDFQS LQNGIL
trbr_8768   CFGASFRLDL DEGLIVGSVD NWRTRYDFQT LQNGIL
trcr_0045   CFGSDFRFDL TETLILGSVD NWRTRYDFQT LQNGIL
arab_2265   CFKGGFHLSL .EELISSSLD AWRTQYDYQR VLNGIL
orsa_6979   CFKGGFHLSL .EELISSSMD AWRTQYDYQR VLNGIL
plkn_5716   CFANGFMTNL VDVLIESSIN NFRSQYDFQR ITNGIM
plvi_5609   CFANGFMTNL VDVLIESSIN NFRSQYDFQR ITNGIM
plyo_5398   CFSNGFMTNL VDALIETSIN NFRTAYILLY IYNYSL
plbe_6808   CFSNGFMTNL VDALIETSVN NFRSQYDFQR ITNGIM
plch_9515   CFANGFMTNL VDTLIEASIN NFRSQYDFQR ITNGIM
plfa_4506   CFANGFMTNL VDVLIEASIN NFRSQYDFQR ITNGIM
plkn_0537   CFKYNLKLDK DNDKIHQAYN NITTMYDIQN IQQGIQ
plvi_6098   CFKYNLKLNK DNDKIHQAYN NITTMYDIQN IQQGIQ
plfa_2563   CFKYNLKLNK DNDKIHQAYN NITTLYDIQN IQQGIQ
