# Supplementary material for: Phylogenomics of phosphoinositide lipid kinases: perspectives on the evolution of second messenger signaling and drug discovery
Source: BMC Evol Biol. 2011 Jan 5;11:4. doi: 10.1186/1471-2148-11-4 (PMC3024228; doi:10.1186/1471-2148-11-4)
Supplement: Additional file 3 — Edited multiple sequence alignment of PI4K Type II kinases. Multiple sequence alignment of PI4K Type II and related sequences used for Figure 3. Species, protein names and GenBank accession numbers (as identified by OTU label) are given in Additional file 1. Sequences are in MSF format with first line commenting on file contents. [file 1471-2148-11-4-S3.MSF]

# Additional file 3. Multiple sequence alignment of PI4K Type II and related sequences used for Fig. 3. Species, protein names and GenBank Accession (as identified by OTU label) are given in Additional file 1.
!!AA_MULTIPLE_ALIGNMENT 1.0
MSF: 269  Type: P  April 21, 2010 13:39  Check: 2898 .. 
 Name: usma_24513_ref_xp_762486.1_  Len: 269  Check: 2946  Weight: 1.0
 Name: nefi_9481537_ref_xp_001260797.  Len: 269  Check: 7200  Weight: 1.0
 Name: gize_3641_ref_xp_386374.1_  Len: 269  Check: 5730  Weight: 1.0
 Name: scpo_12412_ref_xp_001713056.1_  Len: 269  Check: 1900  Weight: 1.0
 Name: sace_lsb6p  Len: 269  Check: 3046  Weight: 1.0
 Name: anga_291277_ref_xp_562889.3_  Len: 269  Check: 9906  Weight: 1.0
 Name: trca_94677_ref_xp_967216.1_  Len: 269  Check: 3130  Weight: 1.0
 Name: drme_5152473_ref_xp_002017161.  Len: 269  Check: 35  Weight: 1.0
 Name: apme_763622_ref_xp_001120474.1  Len: 269  Check: 1566  Weight: 1.0
 Name: hspi4k2a  Len: 269  Check: 448  Weight: 1.0
 Name: mus_1703986_ref_np_663476.1_  Len: 269  Check: 1010  Weight: 1.0
 Name: rat_6758554_ref_np_446187.1_  Len: 269  Check: 1250  Weight: 1.0
 Name: xela_17669_ref_np_001121279.1_  Len: 269  Check: 823  Weight: 1.0
 Name: teni_223881_emb_cag06058.1_  Len: 269  Check: 622  Weight: 1.0
 Name: dare_087019_ref_np_998523.1_  Len: 269  Check: 755  Weight: 1.0
 Name: hspi4k2b  Len: 269  Check: 416  Weight: 1.0
 Name: mus_966899_ref_np_080227.2_  Len: 269  Check: 9092  Weight: 1.0
 Name: rat_00734_ref_np_001005883.1_  Len: 269  Check: 9382  Weight: 1.0
 Name: xela_228714_ref_np_001087050.1  Len: 269  Check: 7708  Weight: 1.0
 Name: dare_5947_ref_np_001038950.1_  Len: 269  Check: 8086  Weight: 1.0
 Name: teni_220247_emb_cag03281.1_  Len: 269  Check: 9043  Weight: 1.0
 Name: ciin_18237_ref_xp_002129036.1_  Len: 269  Check: 3058  Weight: 1.0
 Name: brfl_gi_260828339_ref_xp_00260  Len: 269  Check: 6741  Weight: 1.0
 Name: trad_9534_ref_xp_002114632.1_  Len: 269  Check: 3136  Weight: 1.0
 Name: stpu_647146_ref_xp_801707.2_  Len: 269  Check: 2812  Weight: 1.0
 Name: cael_5270_ref_np_508849.3_  Len: 269  Check: 9810  Weight: 1.0
 Name: cabr_579271_ref_xp_002644618.1  Len: 269  Check: 4583  Weight: 1.0
 Name: cabr_566569_ref_xp_002647585.1  Len: 269  Check: 3207  Weight: 1.0
 Name: cael_57891_ref_np_506358.3_  Len: 269  Check: 3094  Weight: 1.0
 Name: orsajc_479727_ref_np_001063457  Len: 269  Check: 5871  Weight: 1.0
 Name: orsajc_477024_ref_np_001062108  Len: 269  Check: 5995  Weight: 1.0
 Name: orsajc_7596_ref_np_001057397.1  Len: 269  Check: 3323  Weight: 1.0
 Name: plkn_055587_ref_xp_002258932.1  Len: 269  Check: 4289  Weight: 1.0
 Name: plvi_94187_ref_xp_001613131.1_  Len: 269  Check: 4459  Weight: 1.0
 Name: plbe_76345_ref_xp_680092.1_  Len: 269  Check: 3519  Weight: 1.0
 Name: plyo_05363_ref_xp_726939.1_  Len: 269  Check: 4266  Weight: 1.0
 Name: plfa_504887_ref_xp_001351186.1  Len: 269  Check: 3823  Weight: 1.0
 Name: arth_95629_ref_np_565307.1_  Len: 269  Check: 5129  Weight: 1.0
 Name: zema_74253_gb_acn31314.1_  Len: 269  Check: 6896  Weight: 1.0
 Name: sobi_095504  Len: 269  Check: 4793  Weight: 1.0

//

                               1                                                   50
usma_24513_ref_xp_762486.1_    EFQSQVEQVK HAIRQGVYPK ITTGSSGSYF ARIITVAVFK PKDEPYGNLN
nefi_9481537_ref_xp_001260797. EFEAVVESVR TAIELGVHPR ISQGSSGSYF ARNSVFKPKD EEPYASRNPK
gize_3641_ref_xp_386374.1_     EFETIVESVR SAIRQEVHPS ISQGSSGSYF ARNPVFKPKD EEPYAAGNPK
scpo_12412_ref_xp_001713056.1_ DYVRLLDATK EAIAHGVFPV ISKGSSGSYF VKNKVFKPKD EEPYGKLNPK
sace_lsb6p                     NFNHLVSDCI EAVETFELER IQTGSSGSYF VYGTVFKPKD EEPYGPFSPK
anga_291277_ref_xp_562889.3_   HFSDLVYSAE IAIDAGIYPE IYQGSSGSYF VKNPVFKPKD EEPYGRLNPK
trca_94677_ref_xp_967216.1_    NFSDLVWQAE VAIDNGIFPE ISQGSSGSYF VKDHVFKPKD EEPYGRLNPK
drme_5152473_ref_xp_002017161. MFSEIVAQAE VAIDQGVLPE IYQGSSGSYF VKDPVFKPKD EEPYGRLNPK
apme_763622_ref_xp_001120474.1 QFSELVWQAE LAIDNGIFPE IYQGSSGSYF VKNPVFKPKD EEPYGRLNPK
hspi4k2a                       EFEAVVRQAE LAIERCIFPE IYQGSSGSYF VKDPVFKPKN EEPYGHLNPK
mus_1703986_ref_np_663476.1_   EFEVVVRQAE VAIECSIYPE IYQGSSGSYF VKDSVFKPKN EEPYGHLNPK
rat_6758554_ref_np_446187.1_   EFEVVVRQAE IAIECSIYPE IYQGSSGSYF VKDSVFKPKN EEPYGNLNPK
xela_17669_ref_np_001121279.1_ AFAEVVKKAE KAIMRDILPE ISQGSSGSYF VKDEVFKPKN EEPYGQLNPK
teni_223881_emb_cag06058.1_    EFREIIRKAE RAIEEEIYPE IYQGSSGSYF VKDSVFKPKN EEPYGQLNPK
dare_087019_ref_np_998523.1_   EFREIIRKAE RAIEEGIYPE IYQGSSGSYF VKDSVFKPKN EEPYGQLNPK
hspi4k2b                       EFADIMLRAE QAIEVGIFPE ISQGSSGSYF VKDPVFKPKS EEPYGQLNPK
mus_966899_ref_np_080227.2_    EFADIVLKAE QAIEIGVFPE ISQGSSGSYF VKDSVFKPKS EEPYGQLNPK
rat_00734_ref_np_001005883.1_  EFADVVLKAE QAIEIGVFPE ISQGSSGSYF VKDSVFKPKS EEPYGQLNPK
xela_228714_ref_np_001087050.1 EFADIIHRAE QAIESGVFPE ISQGSSGSYF VKDPVFKPKS EEPYGHLNPK
dare_5947_ref_np_001038950.1_  EFGEIIQRAE QAIENGVFPE ISQGSSGSYF VKDPVFKPKS EEPYGHLNPK
teni_220247_emb_cag03281.1_    EFADIIQRAE QAIENGVFPE ISQGSSGSYF VKDEVFKPKS EEPYGHLNPK
ciin_18237_ref_xp_002129036.1_ VFQTLVRNAE TAIDRGVYPV IAQGSSGSYF VKDVVFKPKN EEPYGQLNPK
brfl_gi_260828339_ref_xp_00260 VFMDVIRSAD VAIENGIYPE IYQGSSGSYF VKNAVFKPKN EEPYGHLNPK
trad_9534_ref_xp_002114632.1_  EFESIIKDVE RAIDQDIYPE ISQGSSGSYF VRNTVFKPKN EEPYGPMNPK
stpu_647146_ref_xp_801707.2_   DFTAIIREAE QAIIHGIYPE ISQGSSGSYF VKSYVFKPKS EEPYGQLNPK
cael_5270_ref_np_508849.3_     TISLKFNEAC RAIHNGHYPQ IAQGSSGSYF VKNMVFKPKN EEPYGSLNPK
cabr_579271_ref_xp_002644618.1 .......... .......... .......... .......... ..........
cabr_566569_ref_xp_002647585.1 EFQLVFRKAQ DAINKGIQPS IPEGSSGSYF VYGLVFKPKD EEPFASLNPK
cael_57891_ref_np_506358.3_    EFQLVFQKAQ EAINKGIQPS IPEGSSGSYF VYGLVFKPKD EEPFASLNPK
orsajc_479727_ref_np_001063457 RMKQLAKDVV EAIRNGVDPV VNSGMGGAYY FKNIIVKPTD EEPFAPNNPK
orsajc_477024_ref_np_001062108 RMKQLVDDIV RGIEKGIEPV ISSGMGGAYY FRDMIVKPTD EEPFGPNNPK
orsajc_7596_ref_np_001057397.1 RTKQLVKDVA RAIRNGVDPI VNSGLGGAYY FRNSIVKPND EEPFAPNNPK
plkn_055587_ref_xp_002258932.1 FFENILHDIK LAFKKNISPK TMDGTGGTYL LFNSVFKPLD EEAFAPFNPR
plvi_94187_ref_xp_001613131.1_ FFENILHDIK LAFKKNISPK TMDGTGGTYL LFNSVFKPLD EEAFAPFNPR
plbe_76345_ref_xp_680092.1_    FFENILNDIK LAFKKNIAPK TMDGTGGTYL LFNSVFKPAD EEAFSPFNPR
plyo_05363_ref_xp_726939.1_    FFENILNDIK LAFKKNIAPK TMDGTGGTYL LFNSVFKPAD EEAFSPFNPR
plfa_504887_ref_xp_001351186.1 FFEDILNEIK LSFKKNIAPK TMDGTGGTYL LYNAVFKPLD EEAFAPFNPR
arth_95629_ref_np_565307.1_    IVKHMVKDIV KAMKMGVEPL VHSGLGGAYY FRNKIVKPTD EEPFAPNNPK
zema_74253_gb_acn31314.1_      RMKQIAKDVI KAIMNGVDPV INSGMGGAYY FKNIIVKPTD EEPFAPNNPK
sobi_095504                    RTRQLVKDVA RAIRKGVDPV IKSGLGGAYY FKNSIVKPND EEPFAPNNPK

                               51                                                 100
usma_24513_ref_xp_762486.1_    PKRQFARKYA MGRPCLIPNF SYSEVGASYL DARALQMVPR TELVELSSPS
nefi_9481537_ref_xp_001260797. WTKWLHRNLF FGRACLIPNL SYSEAAAYVL DSRRTNLVPY TDIVYLSSKS
gize_3641_ref_xp_386374.1_     WNKWIHRNLC FGRACLIPNL SYSEAAAYVL DCQRTHLVPY TDVVWLASKS
scpo_12412_ref_xp_001713056.1_ WTKWFHRNLF FGRSCLIPNT SYSEAAACVL DRGGLYLVPY TSVASISSPT
sace_lsb6p                     WTKWAHRTFL FGRSCLIPNL GYCESAASLL DRRETHLVPY TDTASIESFN
anga_291277_ref_xp_562889.3_   WTKWMHKLCC FGRACLIPNQ GYSEAGASLV DQKNLNIVPK TRVVRLVSET
trca_94677_ref_xp_967216.1_    WTKWMHKLCC FGRSCLIPNQ GYSEAAAYLV DSKNLNIVPK TRVVKLVSET
drme_5152473_ref_xp_002017161. WTKWMHKLCC FGRACLIPNQ GYSEAGASLV DRKNLNVVPK TRVVRLVAES
apme_763622_ref_xp_001120474.1 WTKWMHKLCC FGRSCLIPNQ GYSEAGASLV DRKGLGIVPN TRVVKLVSKT
hspi4k2a                       WTKWLQKLCC FGRDCLVLNQ GYSEAGASLV DQKELNIVPR TKVVYLASET
mus_1703986_ref_np_663476.1_   WTKWLQKLCC FGRDCLVLNQ GYSEAGASLV DQKELNIVPR TKVVYLASET
rat_6758554_ref_np_446187.1_   WTKWLQKLCC FGRDCLVLNQ GYSEAGASLV DQKELNIVPR TKVVYLASET
xela_17669_ref_np_001121279.1_ WTKWLQKLCC FGRDCLVLNQ GYSEAGASLV DQKDLNIVPR TKVVFLASET
teni_223881_emb_cag06058.1_    WTKWLQKLCC FGRDCLVLNQ GYSEAGASLV DQKELNIVPK TKVVYLASET
dare_087019_ref_np_998523.1_   WTKWLQKLCC FGRDCLVLNQ GYSEAGASLV DQKELNIVPR TKVVYLASET
hspi4k2b                       WTKYVHKVCC FGRGCLIPNQ GYSEAGAYLV DNKHLSIVPK TKVVWLVSET
mus_966899_ref_np_080227.2_    WTKYVHKVCC FGRGCLLPNQ GYSEAGAYLV DVKNLGIVPK TKVVWLVSET
rat_00734_ref_np_001005883.1_  WTKYVHKVCC FGRGCLLPNQ GYSEAGAYLV DTKQLGIVPK TKVVWLVSET
xela_228714_ref_np_001087050.1 WTKYFHKICC FGRGCLVPNQ GYSEAGAYLV DEKGLGVVPK TKAVWLVSET
dare_5947_ref_np_001038950.1_  WTKYFHKVCC FGRGCLIPNQ GYSEAAASLV DQKGLWIVPK TKVVHLASET
teni_220247_emb_cag03281.1_    WTKYFHKLCC FGRGCLLPNQ GYSEAAASLV DTKGLGVVPK TKVVYLASET
ciin_18237_ref_xp_002129036.1_ WTKWMHKTCC FGRGCLIPNQ GYSEAGASII DSKGLSIVPK TKVVHLASET
brfl_gi_260828339_ref_xp_00260 WTKWMQKICC FGRSCLVLNQ GYSEAGASLV DLKQLNVVPK TRVVKLASET
trad_9534_ref_xp_002114632.1_  WIKWFHRSCC FGRACLVPNQ GYSEVGASIV DAKNLNVVPT TKVVKLASKT
stpu_647146_ref_xp_801707.2_   WTKWMQKTCC FGRGCLLPNQ GYSEAGAYLV DKKGLNVVPK TRVVKLASET
cael_5270_ref_np_508849.3_     WLKWIHRVFC FGRSCLPPNQ GYSEVGASLV DEKKLGIVPP TGVVELAAPT
cabr_579271_ref_xp_002644618.1 .......... .......... GYSEVGASLV DEKKLGIVPP TGVVELAAPT
cabr_566569_ref_xp_002647585.1 WPKFFQRMLC FGRACLIPNT GYSEAAASIV SEMQLDVVPT TRIVKLASPS
cael_57891_ref_np_506358.3_    WPKFFQRMLC FGRACLIPNT GYSEAAASIV SEMQLDVVPT TRIVKLASPS
orsajc_479727_ref_np_001063457 GFVGKTLGLG LKRSVPVGET GLREVAAYLL DHDNFANVPP TMLVKITHSV
orsajc_477024_ref_np_001062108 GFVGKSLGLG LKKSVRVGET GSREVAAYLL DHKNFANVPP TMLVKITHSV
orsajc_7596_ref_np_001057397.1 GFTGKALGQG LKRSVRVGET GFREVAAYLL DYDNSANVPP TVLVKISHPV
plkn_055587_ref_xp_002258932.1 GYEGKMYQEG FRSGVLSGEG ASREIAAYIL DNSNFSSVPC TIMVEACNPH
plvi_94187_ref_xp_001613131.1_ GYEGKMYQEG FRSGVLSGEG ASREIAAYIL DNSNFSSVPC TIMVEACNPH
plbe_76345_ref_xp_680092.1_    GYEGKIYQEG FRAGVLSGEG ASREIAAYIL DNTNFSNVPC TIMVEACNPH
plyo_05363_ref_xp_726939.1_    GYEGKIYQEG FRAGVLSGEG ASREIAAYIL DNTNFSNVPC TIMVEACNPH
plfa_504887_ref_xp_001351186.1 GYEGKMYQEG FRAGVLSGEG ASREIAAYLL DNCNFSNVPC TIMVEACNPH
arth_95629_ref_np_565307.1_    GFVGKALGQG LKSSVRVGET GFREVAAYLL DYGRFANVPP TALVKITHSV
zema_74253_gb_acn31314.1_      GFVGKALGQG LKRSVRVGET G.REVAAYLL DYDHFANVPP TMLVKITHTI
sobi_095504                    GFIGKSLGQG LKRSVRIGET G.REVAAYLL DHDNSANVPP TLLVKISHPV

                               101                                                150
usma_24513_ref_xp_762486.1_    FHYAYSSYQT FLKGYVNASW TPKRMEQFRL QLERLVVLDF LMRNTDRGLD
nefi_9481537_ref_xp_001260797. FFYDFWSFQV FLKGYKDANW TEQLKQSFRE ELEKLVILDY IMRNTDRGLD
gize_3641_ref_xp_386374.1_     FHYPFWSFQV FLKGFKDANW TENLKESLRE ELEKLVILDY IMRNTDRGLD
scpo_12412_ref_xp_001713056.1_ FNYDYFSFQQ FLDGFVVASW TEELRLKFRF EFEKLVLLDY LMRNTDRNLD
sace_lsb6p                     FYDNRKSFQL FLKEYINADW TESSLSQFRL ELEKLIILDY IMRNTDRGLD
anga_291277_ref_xp_562889.3_   FNYPRISFQL FVDGYKDADL PTRLGQKFQL QFERLVVLDY IIRNTDRGND
trca_94677_ref_xp_967216.1_    FNYPRISFQL FVDGYKDADL PPRMAQKFQL QFERLVVLDY IIRNTDRGND
drme_5152473_ref_xp_002017161. FNYARLSFQL FVEGYKDADI APGVAKSFQL EFERLVVLDY IIRNTDRGND
apme_763622_ref_xp_001120474.1 FNYPRLSFQV FVDGYKDADL SPRLSREFQL QFERLVILDY IIRNTDRSNE
hspi4k2a                       FNYSAISFQL FVEGYKDADL PENTNRQLLL QFERLVVLDY IIRNTDRGND
mus_1703986_ref_np_663476.1_   FNYSAISFQL FVEGYKDADL PENTNRQLLL QFERLVVLDY IIRNTDRGND
rat_6758554_ref_np_446187.1_   FNYSAISFQL FVEGYKDADL PENTNRQLLL QFERLVVLDY IIRNTDRGND
xela_17669_ref_np_001121279.1_ FNYSAISFQI FVKSYKDADL PENTNRQLQL QFERLVVLDY IIRNTDRGND
teni_223881_emb_cag06058.1_    FNYSAISFQL FVDGYKDADL PENTNRQLQL QFERLVILDY IIRNTDRGND
dare_087019_ref_np_998523.1_   FNYSAISFQI FVEGYKDADL PENTNRQLQL QFERLVVLDY IIRNTDRGND
hspi4k2b                       FNYNAISFQL FVEGYKEAEL PENIRKQFQS QFERLVILDY IIRNTDRGND
mus_966899_ref_np_080227.2_    FNYSAISFQL FVKDYKEAEL PENIRKQFQS QFEKLVILDY IIRNTDRGND
rat_00734_ref_np_001005883.1_  FNYSAISFQL FVKDYKEAEL PENIRKQFQS QFERLVILDY IIRNTDRGND
xela_228714_ref_np_001087050.1 FNYSAISFQL FVDGYKEADL PENTRKQLQS PFEKLVILDY VIRNTDRGND
dare_5947_ref_np_001038950.1_  FHYNAISFQL FVEGYHEADL PENMRKQLQS QFERLVVLDY VIRNTDRGND
teni_220247_emb_cag03281.1_    FHYSAISFQL FVEGYHEADL PENTRKQLQS QFERLVVLDY VIRNTDRGND
ciin_18237_ref_xp_002129036.1_ FNYNPISMQT YVEGYKDAEL QAHTSREYQL QFERLVVLDY IIRNTDRGND
brfl_gi_260828339_ref_xp_00260 FNYNAASFQM YVEGYRDAYL PEPISTQFQF QFERLVVLDY IIRNTDRGND
trad_9534_ref_xp_002114632.1_  FNYSKLSFQR FVHNYKDADL PEETAKEFQL LFEKLVVLDY IIRNTDRGNG
stpu_647146_ref_xp_801707.2_   FNYSPISFQL FVSGFKDADL PESTSKEFQL QFERLVVLDY IIRNTDRGND
cael_5270_ref_np_508849.3_     FYYDRISFQL FVKGYQDAAP PPVTQREFQF LFEKLVALDY IIRNTDRGSD
cabr_579271_ref_xp_002644618.1 FYYDRISFQL FVKGYQDAAP PPITQREFQF LFEKLVALDY IIRNTDRGSD
cabr_566569_ref_xp_002647585.1 FFYSRFSFQL YVNGYESGNL SEEEEAKFQL LFQKMCIVDY VIRNTDRHMD
cael_57891_ref_np_506358.3_    FFYSRFSFQL YVNGYESGNL SDEEGAKFQL LFQKMCIVDY VIRNTDRHMD
orsajc_479727_ref_np_001063457 FNVNDTSKLA SLQQFIAHDS DHGTSSFPVS AVHRIGILDI RIFNTDRHAG
orsajc_477024_ref_np_001062108 FHMNEGSKLA SLQEFIPHDS DHGTSSFPVS AVHRIGILDI RIFNTDRHAG
orsajc_7596_ref_np_001057397.1 FNVNECSKIA SFQQFIPHDS DHGTSSFPVS AVHRIGILDI RIFNTDRHAG
plkn_055587_ref_xp_002258932.1 FNNKSKWKCG SLQEFVDSRG NYDHKQFSIR DIHKIAILDI RVMNLDRNDG
plvi_94187_ref_xp_001613131.1_ FNNKSKWKCG SLQEFVDSRG NYDYKQFSIR DIHKIAILDI RVMNLDRNDG
plbe_76345_ref_xp_680092.1_    FNNKSNWKCG SLQEFIDSRG NYDHKQFSIR DIHKIGILDI RVMNLDRNDG
plyo_05363_ref_xp_726939.1_    FNNKSNWKCG SLQEFIDSRG NYDHKQFSIR DVHKIGILDI RVMNLDRNDG
plfa_504887_ref_xp_001351186.1 FNNKSKWKCG SLQEFIDSRG NYDYKQFSIR DIHKIAILDI RVMNLDRNDG
arth_95629_ref_np_565307.1_    FNVNDGSKIA SFQKFVAHDS DHGTSSFPVT SVHRIGILDI RIFNTDRHGG
zema_74253_gb_acn31314.1_      FNVNDCVGCV SKQEFIPHDS DHGTSSFPVS AVHRIGILDI RIFNTDRHAG
sobi_095504                    FHMNEGANCV SKQQFIPHDS DHGTSSFPVS AVHRIGILDI RIFNTDRHAG

                               151                                                200
usma_24513_ref_xp_762486.1_    NFMIEISIGA IDNSLSFPIK HPNEIFGWLF LPSDLIPFSD STRQHLLPIL
nefi_9481537_ref_xp_001260797. NWMITIQIGA IDNSLSWPWK HPDAWFGWLF LPVSLIPFSQ KTRDHFLPLL
gize_3641_ref_xp_386374.1_     NWMIAITVGA IDNSLSWPWK HPDAWFGWLF LPVDLIPFSQ KTRDHFLPLL
scpo_12412_ref_xp_001713056.1_ NWMIHFQIGA IDNSLAFPYK HPDSWYGWLS LPRSLFPFTE FTRQLFLHKL
sace_lsb6p                     NWMVRLKLAA IDNGLSFPWK HPDEWYGWLY LPLQLLPFSE QMRSHFLPIL
anga_291277_ref_xp_562889.3_   NWLIEIRIAA IDNGLAFPFK HPDSWYHWAW LPQAKQPFSQ DIKDLVLPSL
trca_94677_ref_xp_967216.1_    NWLIEIKVAA IDNGLAFPYK HPDSWYHWAW LPQAKVPFSK ETKDLVLPLL
drme_5152473_ref_xp_002017161. NWLIFIKIAA IDNGLAFPFK HPDSWYHWAW LPQAKIPFSE EIKEHVLPQL
apme_763622_ref_xp_001120474.1 NWLIEVKIAA IDNGLAFPFK HPDSWYHWAW LSQAKQPFSD VTRELVLPQL
hspi4k2a                       NWLIVIKVAA IDNGLAFPLK HPDSWFYWAW LPQAKVPFSQ EIKDLILPKI
mus_1703986_ref_np_663476.1_   NWLIVIKVAA IDNGLAFPLK HPDSWFYWAW LPQAKVPFSQ EIKDLILPKI
rat_6758554_ref_np_446187.1_   NWLIVIKVAA IDNGLAFPLK HPDSWFYWAW LPQAKVPFSQ EIKDLILPKI
xela_17669_ref_np_001121279.1_ NWLIVIKIAA IDNGLAFPLK HPDSWFYWAW LPQAKIQFSQ EIKDLILPKI
teni_223881_emb_cag06058.1_    NWLLIIKLAA IDNGLAFPLK HPDSWFYWAW LPQAKVSFSQ EIRELVLPKL
dare_087019_ref_np_998523.1_   NWLIIIKLAA IDNGLAFPLK HPDSWFYWAW LPQAKVVFSQ EIRDLVLPKL
hspi4k2b                       NWLVLIKIAA IDNGLAFPFK HPDEWFHWAW LPQAKVPFSE EIRNLILPYI
mus_966899_ref_np_080227.2_    NWLVLIKIAA IDNGLAFPFK HPDEWFHWAW LPQAKVPFSE ETRNLILPYI
rat_00734_ref_np_001005883.1_  NWLVLIRIAA IDNGLAFPFK HPDEWFHWAW LPQAKVPFSE ETRNLILPFI
xela_228714_ref_np_001087050.1 NWLIIIKIAA IDNGLAFPFK HPDEWFHWAW LPQAKVPFSQ ETRDLILPRI
dare_5947_ref_np_001038950.1_  NWLIAIKIAA IDNGLAFPFK HPDEWFHWAW LPQAKVAFSQ ETRDLVLSRI
teni_220247_emb_cag03281.1_    NWLICIKIAA IDNGLAFPFK HPDEWFHWAW LPQAKVAFSQ ETRDLVLSRL
ciin_18237_ref_xp_002129036.1_ NWLIIVKIAA IDNGLAFPYK HPDSWYHWTW LPEARIPFSQ ETKDLVLDKL
brfl_gi_260828339_ref_xp_00260 NWLIKIKIAA IDNGLAFPFK HPDSW..... .QDS..LLNG DQRPDTATAV
trad_9534_ref_xp_002114632.1_  NWLIHISIAA IDNGLAFPYK HPDSWFHWAW LPQAKLPFSE ETKNLVLANL
stpu_647146_ref_xp_801707.2_   NWLIVTHVAA IDNGLAFPFK HPDEWYHWAW LPQAKQKFSK ETIDHVLPKI
cael_5270_ref_np_508849.3_     NWLITVDVAA IDNGLAFPFK HPDEWFGWAL LPQAQIPFSD DIVDLLLPKL
cabr_579271_ref_xp_002644618.1 NWLITVDVAA IDNGLAFPFK HPDEWFGWAL LPQARIPFSD EIVDLLLPKL
cabr_566569_ref_xp_002647585.1 NLLVEINLAA IDNGLAFPVR HPECTFRWSN LPWAQAEFDQ TLRRHVLSLL
cael_57891_ref_np_506358.3_    NLLVEINLAA IDNGLAFPVR HPECTFRWSN LPWAQGEFDP VLRRHVLSLL
orsajc_479727_ref_np_001063457 NLLVQTELIP IDHGLCLPES LEDPYFEWIH WPQASIPFTE EELEYIANLD
orsajc_477024_ref_np_001062108 NILVQTELIP IDHGLCLPES LEDPYFEWIH WPQASIPFSE EDLEYITNLD
orsajc_7596_ref_np_001057397.1 NLLVQTELIP IDHGLCLPEC LEDPYFEWIH WPQASIPFSD DELDYIANLD
plkn_055587_ref_xp_002258932.1 NILVRYSLIP IDHGLIMPHI MDVAELVWFE WPQTKVPFDD EELEVIFTFD
plvi_94187_ref_xp_001613131.1_ NILVRYSLIP IDHGLIMPHI MDVAELVWFE WPQTKVPFDD EELEVIFTFD
plbe_76345_ref_xp_680092.1_    NILVRYSLIP IDHGLIMPHI MDVAELVWFD WPQTKIPFDN EVLEVIFAFD
plyo_05363_ref_xp_726939.1_    NILVRYSLIP IDHGLIMPHI MDVAELVWFG WPQTKIPFDN EVLEVIFSFD
plfa_504887_ref_xp_001351186.1 NILVRYTLIP IDHGLILPHI MDVAELVWFE WPQIKIPLDD EELEVVFSFD
arth_95629_ref_np_565307.1_    NLLVQVELIP IDHGLCLPET LEDPYFEWIH WPQASLPFSD EEVDYIQSLD
zema_74253_gb_acn31314.1_      NLLIQTELIP IDHGLCLPEC LED.YFEWIH WPQSSVPFSV EELEYIAKLD
sobi_095504                    NLLVQTELIP IDHGLCLPEC LED.YFEWIH WPQASVPFSE DELEYIANLD

                               201                                                250
usma_24513_ref_xp_762486.1_    DVWWQHTVQG LRGIFKQDPY FDESKFEKQM SVLRGQGWNL VQSLQAPEGP
nefi_9481537_ref_xp_001260797. SAWWSGTQMA LRRVFSQDAD FKESMFARQI AVMKGQAWNV VETLKHPHGP
gize_3641_ref_xp_386374.1_     SSWWTQTVLS LKRVFQMDCD FQERMFAKQV AVMKGQAWNV VETLKTPHGP
scpo_12412_ref_xp_001713056.1_ SEWWEKLSDD LRNVFNQDLD FDEKMFSRQL SLVKGQAYNI VEVLKNPMNI
sace_lsb6p                     SNWWEESYQE FLALFSRDQD FNVRMWKKQW AVLKGQAFNV VETLKDPQGP
anga_291277_ref_xp_562889.3_   DHFCEELCNE LYELFKQDKG FDRGLFERQM SVMRGQMLNL TQALKDGKSP
trca_94677_ref_xp_967216.1_    DNFVQDLCDD LYLLFKQDKG FDRSLYERQM SVMRGQILNL TQALKDGKSP
drme_5152473_ref_xp_002017161. DNFVEEICTE LLYLFQQDRG FDKRLFERQM SVMRGQILNL TQALRDGKSP
apme_763622_ref_xp_001120474.1 DNFVQDLCDD LYQLFKQDKG FDRHHFDKQM SVMRGQILNL QQALKDAKSP
hspi4k2a                       DNFVKDLEED LYELFKKDPG FDRGQFHKQI AVMRGQILNL TQALKDNKSP
mus_1703986_ref_np_663476.1_   DNFIKDLEED LYELFKRDPG FDRGQFHKQI AVMRGQILNL TQALKDNKSP
rat_6758554_ref_np_446187.1_   DNFVKDLEED LYELFKKDPG FDRGQFHKQI AVMRGQILNL TQALKDNKSP
xela_17669_ref_np_001121279.1_ DNFVKDLEED LYELFKKDQG FDRGQFRKQI AVMRGQILNL TQAMKDGKSP
teni_223881_emb_cag06058.1_    DNFIKDLEED LYELFKKDPG FDRGQFYKQA AVMRGQILNL CQALKDAKTP
dare_087019_ref_np_998523.1_   DNFIKDLEED LYELFKKDPG FDRGQFKKQV SVMRGQILNL SQAMRDGKTP
hspi4k2b                       DNFVQDLCED LYELFKTDKG FDKATFESQM SVMRGQILNL TQALRDGKSP
mus_966899_ref_np_080227.2_    DNFVQDLCED LYELFKTDKG FDRAAFENQM SVMRGQILNL TQALRDGKSP
rat_00734_ref_np_001005883.1_  DNFVQDLCED LYELFKTDKG FDRAAFESQM SVMRGQILNL TQALRDGKSP
xela_228714_ref_np_001087050.1 DNFIQDLCED LYELFKTDKG FDKDTFEKQM SVMRGQILNL TQALKDGKTP
dare_5947_ref_np_001038950.1_  DNFVQDLCED LYEMFRTDKG FDKTMFEKQM SVMRGQILNL TQALKDGKSP
teni_220247_emb_cag03281.1_    DNFVQDLCED LYELFKTDKG FDKTMFERQM SVMRGQVLNL TQALKGGKSP
ciin_18237_ref_xp_002129036.1_ DHFVESLTTE LHELFSQDKG FDRSLFDRQM AVMRGQILNL CKGMNGGNTP
brfl_gi_260828339_ref_xp_00260 .ELVQELCED LYELFRKDKG FDKSKFEKQM SVMRGQILNL TQALRDGKSP
trad_9534_ref_xp_002114632.1_  DNFVQELTDD LYAVFKQDKD FSKNTFDKQM AVMRGQILNL VQALREGKSP
stpu_647146_ref_xp_801707.2_   DNFMEELCTE LYSLFGEDKG FDKHMYEKQM AVMRGQVLNL GQAMRDNKAP
cael_5270_ref_np_508849.3_     DNWVRELCGD LRRVFKNDKG FDKKIFEKQM SVMRGQIFNL REALMKKKSP
cabr_579271_ref_xp_002644618.1 DKWVRELCED LRRVFKNDKG FDKKIFEKQM SVMRGQIFNL REALMKKKSP
cabr_566569_ref_xp_002647585.1 PQFVHRLCVD LKKLFRHGIA SNYMLVNSQL RVVRGQIWNL RQALIANESP
cael_57891_ref_np_506358.3_    PQFVHRLCVD LKKLFRHGIA SNYMLVNSQL RVVRGQIWNL RQAILANESP
orsajc_479727_ref_np_001063457 PKDAEMLRLE LPFIRGACLR LVLSTIFLKE AAAFGCLSEI GEMMSRQTGK
orsajc_477024_ref_np_001062108 PKDAEMLRME LHTIHEASLR LVLSTTFLKE AAACGCLSEI GEMMSRQTRK
orsajc_7596_ref_np_001057397.1 PKDADMLRME LPMIHEACLR LILSTIFLKE ATSFGCLAEI GEMMSRETGM
plkn_055587_ref_xp_002258932.1 PKDAEKIRN. KLLIREDCIR MRVCTRLLQI GARMHNLHEI AKISTRKIDE
plvi_94187_ref_xp_001613131.1_ PKDAEKIRN. KLLIREDCIR MRVCTRLLQI GARMHNLHEI AKISTRKIDE
plbe_76345_ref_xp_680092.1_    PKDADKIRN. KLLIREDCIR MRVCTRLLQI GAWMHNLHEI AKISTRKIDE
plyo_05363_ref_xp_726939.1_    PKDADKIRN. KLLIREDCIR MRVCTRLLQI GAWMHNLHEI AKISTRKIDE
plfa_504887_ref_xp_001351186.1 PKDAEKVRN. KLLIREDCIR MRVCTRLLQI GAKMHTLYEI AKISTRKIDE
arth_95629_ref_np_565307.1_    PKDCDMLRRE LPMIREACLR LVLCTIFLKE ASAYGCLAEI GEMMTRERPG
zema_74253_gb_acn31314.1_      PKDAEMLRV. LPMIREACLR LVLSTVFLKE AAAFGCLSEI GDMMSRQTAK
sobi_095504                    PKDADMLRM. LPMIREACLR LILSTIFLKE ATAFGCLAEI GEMMSRETGM

                               251              269
usma_24513_ref_xp_762486.1_    LDLCAREKLI CQEHRYRQT
nefi_9481537_ref_xp_001260797. LELTRRTVCV WDDKVIVER
gize_3641_ref_xp_386374.1_     LELTRRAVCV WDDKVIVER
scpo_12412_ref_xp_001713056.1_ YDLLELPLYV VEDDVIFER
sace_lsb6p                     LELVRRTCQV IDETVIAER
anga_291277_ref_xp_562889.3_   VQLVQMPAVI VERQQRFQN
trca_94677_ref_xp_967216.1_    VQLVQMPAVV VERTQRFQD
drme_5152473_ref_xp_002017161. VQLVQMPAVI VERTQRFQN
apme_763622_ref_xp_001120474.1 VQLVQMPAVI VEKTQRFQN
hspi4k2a                       LHLVQMPPVI VETTQSFQS
mus_1703986_ref_np_663476.1_   LHLVQMPPVI VETTQSFQS
rat_6758554_ref_np_446187.1_   LHLVQMPPVI VETTQSFQS
xela_17669_ref_np_001121279.1_ LQLVQTPPVI VETTQSFQS
teni_223881_emb_cag06058.1_    LQLVQMPPVI VETTQSFQS
dare_087019_ref_np_998523.1_   LQLVQMPPVI VETTQSFQS
hspi4k2b                       FQLVQIPCVI VERTQTVNC
mus_966899_ref_np_080227.2_    MQLAQMPCVI VECTQTVHC
rat_00734_ref_np_001005883.1_  MQLAQMPCVI VECTQTVHC
xela_228714_ref_np_001087050.1 IQLVQMPRVV VERTQTFHC
dare_5947_ref_np_001038950.1_  IQLVQMPRVV VERTQTFHC
teni_220247_emb_cag03281.1_    IQLVQMPRVV VERTQTFHC
ciin_18237_ref_xp_002129036.1_ EEIVNMRPVV IEKSQRIQD
brfl_gi_260828339_ref_xp_00260 LQLVQMPLVI VERTQSFQE
trad_9534_ref_xp_002114632.1_  LRLVQMPVIT VEKTQSFQD
stpu_647146_ref_xp_801707.2_   VQLVQMPLIT VEKTQSFHQ
cael_5270_ref_np_508849.3_     YQLIQMPQLM VEVEQKVQT
cabr_579271_ref_xp_002644618.1 YQLILMPQLM VEVEQKVQT
cabr_566569_ref_xp_002647585.1 CDMARRDPII VSRTSNYAE
cael_57891_ref_np_506358.3_    GEMACRDPII VSRNNNSSD
orsajc_479727_ref_np_001063457 EEEPSELLLC MEALDKFQE
orsajc_477024_ref_np_001062108 EEEPSDLVLC MEALEKFQD
orsajc_7596_ref_np_001057397.1 EDQPSELVVC MEALEKFQE
plkn_055587_ref_xp_002258932.1 ESVLEHLRDS IVQFETFEN
plvi_94187_ref_xp_001613131.1_ ESVLEHLRDS IVQFETFEN
plbe_76345_ref_xp_680092.1_    ESILERLRDS IIQFETFEN
plyo_05363_ref_xp_726939.1_    ESILERLRDS IIQFETFEN
plfa_504887_ref_xp_001351186.1 ESILEHLKDS ITQFETFEN
arth_95629_ref_np_565307.1_    EEEPSELVVC IEALERFQE
zema_74253_gb_acn31314.1_      EEEPSQLLLC MET......
sobi_095504                    EDQPSELFVC MEA......
