# Supplementary material for: Phylogenomics of phosphoinositide lipid kinases: perspectives on the evolution of second messenger signaling and drug discovery
Source: BMC Evol Biol. 2011 Jan 5;11:4. doi: 10.1186/1471-2148-11-4 (PMC3024228; doi:10.1186/1471-2148-11-4)
Supplement: Additional file 4 — Edited multiple sequence alignment of PIPK kinases. Multiple sequence alignment of PIPK and related sequences used for Figure 4. Species, protein names and GenBank accession numbers (as identified by OTU label) are given in Additional file 1. Sequences are in MSF format with first line commenting on file contents. [file 1471-2148-11-4-S4.MSF]

# Additional file 4. Multiple sequence alignment of PIPKs used for Fig. 4. Species, protein names and GenBank Accession (as identified by OTU label) are given in Additional file 1.
!!AA_MULTIPLE_ALIGNMENT 1.0
MSF: 182  Type: P  May 04, 2010 16:28  Check: 7375 .. 
 Name: PLBE_4635  Len: 182  Check: 4549  Weight: 1.0
 Name: PLCH_9541  Len: 182  Check: 4197  Weight: 1.0
 Name: PLYO_2867  Len: 182  Check: 9850  Weight: 1.0
 Name: PLFA_4505  Len: 182  Check: 3947  Weight: 1.0
 Name: PLVI_6094  Len: 182  Check: 4278  Weight: 1.0
 Name: PLKN_1052  Len: 182  Check: 2009  Weight: 1.0
 Name: TETH_8395  Len: 182  Check: 4428  Weight: 1.0
 Name: PATE_5504  Len: 182  Check: 4936  Weight: 1.0
 Name: MUS_1254  Len: 182  Check: 4177  Weight: 1.0
 Name: RAT_1675  Len: 182  Check: 4177  Weight: 1.0
 Name: HSPIP5K2A  Len: 182  Check: 3709  Weight: 1.0
 Name: XETR_1943  Len: 182  Check: 2462  Weight: 1.0
 Name: DARE_1924  Len: 182  Check: 5350  Weight: 1.0
 Name: MUS_3356  Len: 182  Check: 4776  Weight: 1.0
 Name: HOSA_5KB  Len: 182  Check: 5441  Weight: 1.0
 Name: RAT_1676  Len: 182  Check: 4776  Weight: 1.0
 Name: XELA_1482  Len: 182  Check: 4415  Weight: 1.0
 Name: TENI_4722  Len: 182  Check: 4416  Weight: 1.0
 Name: XELA_8533  Len: 182  Check: 1217  Weight: 1.0
 Name: RAT_3407  Len: 182  Check: 3855  Weight: 1.0
 Name: MUS_9868  Len: 182  Check: 3711  Weight: 1.0
 Name: HOSA  Len: 182  Check: 4214  Weight: 1.0
 Name: DARE_4897  Len: 182  Check: 2674  Weight: 1.0
 Name: APME_8577  Len: 182  Check: 4516  Weight: 1.0
 Name: TRCA_2383  Len: 182  Check: 5235  Weight: 1.0
 Name: DRME_8572  Len: 182  Check: 4087  Weight: 1.0
 Name: BRFL_8093  Len: 182  Check: 5089  Weight: 1.0
 Name: CIIN_8412  Len: 182  Check: 9558  Weight: 1.0
 Name: CABR_2685  Len: 182  Check: 8369  Weight: 1.0
 Name: CAEL_1755  Len: 182  Check: 7901  Weight: 1.0
 Name: STPU_7185  Len: 182  Check: 1013  Weight: 1.0
 Name: DIDI_1990  Len: 182  Check: 5546  Weight: 1.0
 Name: POPA_1204  Len: 182  Check: 7681  Weight: 1.0
 Name: ARTH_2273  Len: 182  Check: 4958  Weight: 1.0
 Name: POTR_4137  Len: 182  Check: 4382  Weight: 1.0
 Name: ARTH_3190  Len: 182  Check: 5641  Weight: 1.0
 Name: ORSA_3847  Len: 182  Check: 5609  Weight: 1.0
 Name: SOBI_0511  Len: 182  Check: 5619  Weight: 1.0
 Name: POTR_4084  Len: 182  Check: 3513  Weight: 1.0
 Name: AT_PIP5K1  Len: 182  Check: 6199  Weight: 1.0
 Name: POTR_4122  Len: 182  Check: 5908  Weight: 1.0
 Name: SOBI_0332  Len: 182  Check: 4634  Weight: 1.0
 Name: ORSA_4548  Len: 182  Check: 5107  Weight: 1.0
 Name: SOBI_0414  Len: 182  Check: 2999  Weight: 1.0
 Name: POTR_9603  Len: 182  Check: 3659  Weight: 1.0
 Name: AT_PIP5K9  Len: 182  Check: 3669  Weight: 1.0
 Name: ORJA_4981  Len: 182  Check: 6784  Weight: 1.0
 Name: POTR_0542  Len: 182  Check: 3932  Weight: 1.0
 Name: ARTH_3035  Len: 182  Check: 6351  Weight: 1.0
 Name: ORSAJ_545  Len: 182  Check: 7184  Weight: 1.0
 Name: TENI_7225  Len: 182  Check: 2565  Weight: 1.0
 Name: DARE_1482  Len: 182  Check: 3445  Weight: 1.0
 Name: RAT_1108  Len: 182  Check: 5265  Weight: 1.0
 Name: MUS_3198  Len: 182  Check: 5265  Weight: 1.0
 Name: HOSA_0581  Len: 182  Check: 5265  Weight: 1.0
 Name: XETR_5574  Len: 182  Check: 5225  Weight: 1.0
 Name: RAT_1111  Len: 182  Check: 6271  Weight: 1.0
 Name: MUS_4427  Len: 182  Check: 6271  Weight: 1.0
 Name: HOSA_3173  Len: 182  Check: 5630  Weight: 1.0
 Name: XETR_6087  Len: 182  Check: 6864  Weight: 1.0
 Name: DARE_1691  Len: 182  Check: 4836  Weight: 1.0
 Name: TENI_2166  Len: 182  Check: 5321  Weight: 1.0
 Name: RAT_6067  Len: 182  Check: 5257  Weight: 1.0
 Name: MUS_6679  Len: 182  Check: 5257  Weight: 1.0
 Name: HOSA_5058  Len: 182  Check: 6135  Weight: 1.0
 Name: XELA_8232  Len: 182  Check: 6534  Weight: 1.0
 Name: DARE_2190  Len: 182  Check: 4965  Weight: 1.0
 Name: TENI_7226  Len: 182  Check: 5007  Weight: 1.0
 Name: STPU_1566  Len: 182  Check: 3862  Weight: 1.0
 Name: BRFL_7927  Len: 182  Check: 2414  Weight: 1.0
 Name: APME_7496  Len: 182  Check: 4447  Weight: 1.0
 Name: TRCA_9238  Len: 182  Check: 4769  Weight: 1.0
 Name: DRME_6587  Len: 182  Check: 3768  Weight: 1.0
 Name: AEAE_1674  Len: 182  Check: 4191  Weight: 1.0
 Name: CIIN_4276  Len: 182  Check: 5685  Weight: 1.0
 Name: CAEL_5013  Len: 182  Check: 2635  Weight: 1.0
 Name: CABR_2686  Len: 182  Check: 2981  Weight: 1.0
 Name: MSS4P  Len: 182  Check: 7536  Weight: 1.0
 Name: KLLA_0302  Len: 182  Check: 7442  Weight: 1.0
 Name: CADU_9526  Len: 182  Check: 6805  Weight: 1.0
 Name: NECR_9468  Len: 182  Check: 607  Weight: 1.0
 Name: GLZE_8555  Len: 182  Check: 3052  Weight: 1.0
 Name: TRBR_776  Len: 182  Check: 2529  Weight: 1.0
 Name: TRCR_7578  Len: 182  Check: 3379  Weight: 1.0
 Name: LEIN_6099  Len: 182  Check: 1946  Weight: 1.0
 Name: LEMA_8761  Len: 182  Check: 1991  Weight: 1.0
 Name: LEBR_3662  Len: 182  Check: 2332  Weight: 1.0
 Name: LEIN_6100  Len: 182  Check: 9364  Weight: 1.0
 Name: LEMA_4704  Len: 182  Check: 9756  Weight: 1.0
 Name: MUS_15529  Len: 182  Check: 8073  Weight: 1.0
 Name: RAT_8725  Len: 182  Check: 8073  Weight: 1.0
 Name: HOSA_1583  Len: 182  Check: 8145  Weight: 1.0
 Name: XETR_8599  Len: 182  Check: 7193  Weight: 1.0
 Name: DARE_7038  Len: 182  Check: 7225  Weight: 1.0
 Name: TENI_098  Len: 182  Check: 7174  Weight: 1.0
 Name: STPU_1740  Len: 182  Check: 3121  Weight: 1.0
 Name: BRFL_080  Len: 182  Check: 1400  Weight: 1.0
 Name: APME_1076  Len: 182  Check: 5479  Weight: 1.0
 Name: TRCA_0782  Len: 182  Check: 6197  Weight: 1.0
 Name: ANGA_5829  Len: 182  Check: 4530  Weight: 1.0
 Name: DRME_2013  Len: 182  Check: 4789  Weight: 1.0
 Name: CIIN_9841  Len: 182  Check: 6808  Weight: 1.0
 Name: CAEL_6505  Len: 182  Check: 6888  Weight: 1.0
 Name: CABR_8580  Len: 182  Check: 6822  Weight: 1.0
 Name: ASGO_1907  Len: 182  Check: 4033  Weight: 1.0
 Name: KLLA_0306  Len: 182  Check: 6428  Weight: 1.0
 Name: SACE_FAB1P  Len: 182  Check: 5073  Weight: 1.0
 Name: YALI_0076  Len: 182  Check: 9677  Weight: 1.0
 Name: LEBR_3397  Len: 182  Check: 5583  Weight: 1.0
 Name: LEMA_5442  Len: 182  Check: 5062  Weight: 1.0
 Name: USMA_0040  Len: 182  Check: 5632  Weight: 1.0
 Name: DIDI_2758  Len: 182  Check: 1547  Weight: 1.0
 Name: TRVA4412  Len: 182  Check: 3404  Weight: 1.0
 Name: ENHI_4819  Len: 182  Check: 5453  Weight: 1.0
 Name: ENHI_349  Len: 182  Check: 2186  Weight: 1.0
 Name: TRCR_2799  Len: 182  Check: 6735  Weight: 1.0
 Name: TRBR_7546  Len: 182  Check: 5069  Weight: 1.0

//

           1                                                   50
PLBE_4635  YSPIIFKNIR FGIKSYITSV GMEGKSGSLF YFTKYIIKTV NKGIHKLSKL
PLCH_9541  YSPIIFKNIR FGIKSYITSV GMEGKSGSLF YFTKYIIKTV NKAIHKLSKL
PLYO_2867  YSPIIFKNIR FGIKSYITSV GMEGKSGSLF YFTKYIIKTV NKGIHKLSKL
PLFA_4505  YAPIIFKNIR YGIKSYLTSV GMEGKSGSLF YFTKYIIKTV CRNIHNLSKL
PLVI_6094  YAPVIFKQIR YGIRSYISSV GMEGKSGSLF YFTKYIIKTV CKNIHNLSAL
PLKN_1052  YAPVIFKQIR YGIRSYISSV GMEGKSGSLF YFTKYIIKTV CKNIHKLSAL
TETH_8395  YAPQVFRNIR YNISSYLKSI GITGKSGSFF YYTKFTLKTI HKSEFAFLKI
PATE_5504  YAPQVFNHIR FFIDNYLSSI GITGKSGSFF YYSIYTLKTI SKTEFTFMHI
MUS_1254   YCPMVFRNLR FGIDDFQNSL TPQARSGARF HTSRYVIKTI TSEDVAEMNI
RAT_1675   YCPMVFRNLR FGIDDFQNSL TPQARSGARF HTSRYVIKTI TSEDVAEMNI
HSPIP5K2A  YCPMVFRNLR FGIDDFQNSL TPQARSGARF HTSRYIIKTI TSEDVAEMNI
XETR_1943  YCPMVFRNLR FGIDDFLNSL TPQARSGARF HTSRYIIKTI TSEDVAEMNI
DARE_1924  YCPLVFRNLR FVIDDFQNSL TPQGRSGARF HTSRYVIKTI SSEDVAEMNI
MUS_3356   YCPMVFRNLR FGIDDYQNSV TPQGRCGTRF LTTRFVIKTV SSEDVAEMNI
HOSA_5KB   YCPMVFRNLR FGIDDYQNSV TPQGRCGTRF LTTRFVIKTV SSEDVAEMNI
RAT_1676   YCPMVFRNLR FGIDDYQNSV TPQGRCGTRF LTTRFVIKTV SSEDVAEMNI
XELA_1482  YCPMVFRNLR FGIDDYQNSL TPLGRFGSRF LTTRFVIKTI SGEDVAEMNI
TENI_4722  YCPVVFRNLR FCIDDYQNSL TPQGRFGNRF LTTRFVIKTV SSEDIAEMNI
XELA_8533  YCPQVFRNLR FGIDDFQVSL TPSEGHDGRF LLSTLVIKEI SSEDVADMII
RAT_3407   YCPQVFRNLR FAIDDYLVSL TPTEGSDGRF LISTLVIKEV SSEDIADMSN
MUS_9868   YCPQVFRNLR FAIDDYLVSL TPTEGSDGRF LISTLVIKEV SSEDIADMSN
HOSA       YCPQVFRNLR FGIDDYLVSL TPSEGSDGRF LISTLVIKEV SSEDIADMSN
DARE_4897  YCPQVFRNLR FGIEDYQASL APGQG.EGLL FTSTLIVKQI SSEEVADMNI
APME_8577  YCPLVFRNLR FGIDDYKESM TPSGKSGAKF YQSLFIIKTL TGEEVERMSF
TRCA_2383  YCPLVFRNIR FGIDDYKESL TPSGKSGAKF YQSLFIIKTL TSEEVERMSF
DRME_8572  YCPLVFRNLR FGVDDYRESL TPSGKSGAQF YQSFFIIKSL TSEEIERMAF
BRFL_8093  YCPLVFKNIR FNIDDYMNSL TPPGRSGARF LMSRYVIKTI ESEEVAQMHL
CIIN_8412  YCPLVFRRLR FGIADYVSSL CPKGRSGSRF LHSKYVIKTL NGEDIAEMGL
CABR_2685  YCPNVFRNLR FGVDNYLRSL TPAKDSTPRF FISRFVIKSM DSEAVAELSV
CAEL_1755  YCPNVFRNLR FGVDNYLRSL TPAKDSTPRF FISKFVIKSM DSEAVAELSV
STPU_7185  YCPQVFRNLR FSITDYLNSF VPAGKSGAKF LRSKFVVKTI SKEESIFVIH
DIDI_1990  HYPLAFKKIR LEIDPFMFSL GSSGKSGSVF FRSDYLIKTI PTHEESILAV
POPA_1204  FSPFPFKKIR LDIDPFMFSL GSSGRSGSMF FRSRYLLKTI PPNEEFVLSI
ARTH_2273  YCPLVFRSLR FKVDPYMLSI CAPGKSGSFF YLTRYMIKTM KKSETKVLGM
POTR_4137  YCPLVFRTLR FKVDPYMLSI CAPGKSGSFF YLTRYMIKTM KKSEAKVLRM
ARTH_3190  YCPVVFRTLR FSVDAYMLSI CAPGKSGSFF YLTRYMIKTM KKAETKVLRM
ORSA_3847  YCPQVFRTLR FKVDAYMLSL CAPGKSGSFF YLTRYMIKTM KKSEVKMLKM
SOBI_0511  YCPQVFRTLR FKVDAYMLSL CAPGKSGSFF YLTRYMIKTM KKSEVKMLKM
POTR_4084  YCPVVFRRLR FQVDPYMLAI CAPGKSGSFF YLTRFMIKTV KKSEVKVLRM
AT_PIP5K1  YCPLVFRRLR FQVDPYMLAI CAPGKSGSFF YLTRFMIKTV KKSEVKVLRM
POTR_4122  YCPMVFRHLR FAIDPYMLAI CTPGKSGSSF YLTRFMIKTV KKSEVKVLKM
SOBI_0332  YCPMVFRHLR FAVDTYMLAI CAPGKSGSFF YLTRFMIKTV KKSEVKLLRM
ORSA_4548  YCPMVFRHLR FSVDPYMIAI CAPGKSGSFF YLTRFMIKTV KKSEVKLLRM
SOBI_0414  YCPAVFRHLR FGVDPYMLAI CTPGKSGSCF FVTRFMIKTV KKAEMKVLRM
POTR_9603  YCPMVFRNLR FKIDSYMMSI CAPGKSGSIF FLSHFMIKTL RKSEVKVLKM
AT_PIP5K9  YCPMVFRNLR FKIDAYMMSI CTPGKSGSVF FLSRFMIKTL RKSEVKVLRM
ORJA_4981  YCPMVFRNLR FKIDAYMISI CAPGKSGSVF FLSRFMIKTL RKSEVQVLRM
POTR_0542  YCPMVFRNLR FKLDAYMMSI CGSGKSGSIF YLSRFVIKTL KKFELKTLQM
ARTH_3035  YCPMVFRNLR FKLDAYMMSI CGPGKSGSIF YLSRFVIKTL KRSELKVLRM
ORSAJ_545  YCPMVFRNLR FHIDAYMMSI CSPGKSGSIF YLSRFVIKTL RKTELKILKM
TENI_7225  YAPIAFRYFR FGIRPYLYSL CPPGASGSIF YVSEFIIKTV QHKEAEFLKL
DARE_1482  YAPIAFRYFR FGIRPYLYSL CPPGASGSIF YVTEFIIKTV MHKEAEFLKL
RAT_1108   YAPVAFRYFR FGIRPYLYSL CPSGASGSLF YVSEFIIKTV QHKEAEFLKL
MUS_3198   YAPVAFRYFR FGIRPYLYSL CPSGASGSLF YVSEFIIKTV QHKEAEFLKL
HOSA_0581  YAPVAFRYFR FGIRPYLYSL CPSGASGSLF YVSEFIIKTV QHKEAEFLKL
XETR_5574  YAPVAFRYFR FSIRPYLYSL CPPGASGSVF YVSEFIIKTV QHKEAEFLKL
RAT_1111   YAPVAFRYFR FGIRPYLYSL CPPGASGSVF YVTEFIIKTV MHKEAEFLKL
MUS_4427   YAPVAFRYFR FGIRPYLYSL CPPGASGSVF YVTEFIIKTV MHKEAEFLKL
HOSA_3173  YAPVAFRYFR FGIRPYLYSL CPPGASGSLF YVTEFIIKTV MHKEAEFLKL
XETR_6087  YAPVAFRYFR FGIRPYLYSL CPPGASGSLF YVTEFIIKTV MHKEAEFLKL
DARE_1691  YAPVAFRYFR FGIRPYLYSL CPPGASGSIF YVTEFILKTV MHKEAEFLKL
TENI_2166  YAPVAFRYFR FGIRPYLYSL CPPGASGSVF YVTEFIIKTV MHKEAEFLKL
RAT_6067   YAPLAFRYFR FGIKPYLYSI CPPGASGSLF FLTEFIIKTV QHKEAEFLKL
MUS_6679   YAPLAFRYFR FGIKPYLYSI CPPGASGSLF FLTEFIIKTV QHKEAEFLKL
HOSA_5058  YAPLAFRYFR FGIKPYLYSI CPPGASGSLF FVTEFIIKTV QHKEAEFLKL
XELA_8232  YAPLAFRYFR FGIKPYLYSL CPPGASGSIF FVTEFIIKTV QHKEAEFLKL
DARE_2190  YAPLAFRYFR FGIKPYLYSI CPPGASGSLF YLTEFIIKTV QHKEAEFLKL
TENI_7226  YAPLAFRYFR FGIKPYLYSL VPPGASGSLF YLTEFIIKTV QHKEAKFLRL
STPU_1566  YAPIAFRYFR FGIQPFLISL VTAGASGSVF YLTEFIIKTT QHKEADFLKL
BRFL_7927  YAPMAFRFFR FGIQPFLISL CPPGASGSLF YLTEFIVKTV QHKEADFLKL
APME_7496  YAPIAFRYFR FGIQPFLMSM CPPGASGSIF YLTEFIIKTV QHKEGEFLTL
TRCA_9238  YAPIAFRYFR FGIQPFLMSM CPPGASGSIF YLTEFIIKTV QHKEGEFLKL
DRME_6587  YAPIAFRYFR FGIQPFMMSM CPPGASGSIF YLTEFIIKTV QHKEGEFLKL
AEAE_1674  YAPIAFRYFR FGIQPFMMSM CPPGASGSIF YLTEFIIKTV QHKEGEFLKL
CIIN_4276  YAPTAFRYFR FGIRPYMLSI SPPGASGSLF FVTEFIIKTV QHKEAEFLKL
CAEL_5013  YAPIAFRYFR FHIKPFLRSI CPAGASGSIF YVSQFIIKTV QHKEADFLKL
CABR_2686  YAPIAFRYFR FHIKPFLRSI CPAGASGSIF YVSQFIIKTV QHKEADFLKL
MSS4P      YCPEVFRELR FGLDPYLVSL TIPGKSGSFF YYSKYIIKTI HHSEHIHLKH
KLLA_0302  YCPEVFRELR FGLDPYLMSL TIPGKSGSFF YFSKYIIKTI HHSEHKHLKI
CADU_9526  YCPEVFRELR FGIDPYLVSI TIPGKSGSFF YYSRFIIKTI HHSEHKQLRM
NECR_9468  YAPWVFRHLR FGLDPYLMSL TIPGKSGSFF YFSKYIIKTI HHAEHKFLKI
GLZE_8555  YAPWVFRRLR FHLDPYLMSL TIPGKSGSFF YFSKYIIKTI HHAEHKFLKI
TRBR_776   YSPMCYRHIR FNIDHYRDVL LRPGKSAAQL FFCDWVIKTM THEESKLRRI
TRCR_7578  YSPMCYRHIR FNIEPYCDVL MRPGKSAAQL FFCDWVIKTM TTEESELRSI
LEIN_6099  FSPMCYRHIR FNVDPYCDVL RRPGKSAAQL FFCDWVIKTM TEQESDLRKI
LEMA_8761  FSPMCYRHIR FNVDPYCDVL RRPGKSAAQL FFCDWVIKTM TEQESDLRKI
LEBR_3662  FSPMCYRHIR FHVDSYCDVL CRPGKSAAQL FFCDWVIKTM TEQESNLCKI
LEIN_6100  HAPVIFNQIR LRMDVFAPTS SRPGKSGTTL LYFDFVMKTV RPREMELLKF
LEMA_4704  HAPVIFNQIR LRMDVFIPTS SRPGKSGTTL LYFDFVMKTV RPREMELLKF
MUS_15529  HVELQFSDAN FHKMRFIRSL SSGGKSGAAF YATRFILKQM PRLEVQSFDF
RAT_8725   HVELQFSDAN FHKMRFIRSL SSGGKSGAAF YATRFILKQM PRLEVQSFDF
HOSA_1583  HVELQFSDAN FHKMRFIRSL SSGGKSGAAF YATRFILKQM PRLEVQSFDF
XETR_8599  HVELQFSDAN FHRMRFIRSL AVGGKSGAAF YATRFILKQM PRLEVQSFDF
DARE_7038  HIELQFSDAN FHKMRFVRSL SVGGKSGAVF YATRFILKQM PRLEVQSFDF
TENI_098   HIELQFSDAS FHKMRFVRSL SVGGKSGAVF YATRFILKQM PRLEVQSFDF
STPU_1740  ..AQEFSDET FQELRFIRSL SMGGKSGSKF MKTRLILKQM SKSEAHSFNF
BRFL_080   HIELQFQDDK FRKLRYIRSL SFGGKSGSTF CKTRFILKQM SRLEVQSFEF
APME_1076  YIEVQFNDVT FAAFRFTRSL SVGGKSGSTF CKTRFIIKEM SRLEMQIFEF
TRCA_0782  HIEVQFQDTH FASLRYVRSL AVGGKSGSNF AKTRFVLKEM SKSEVQLFES
ANGA_5829  HSEIHFQDAN FDLLRFARSL SVGGKSGSKF SKTRFVLKEM SRTDLTIFNF
DRME_2013  HITLAFQDHS FDAMRLARSL CVGGKSGSRF CKTRFVLKEM NSRDMTIFPF
CIIN_9841  HLEIQFSDST FKDLRYITSL SVGGKSGLSF HKTRLVLKQM SKFELQSFDV
CAEL_6505  HLEVEFEDES FRKLRFIRSL STGGKSGSFF YRTRFVVKQM SRFEIQSFKF
CABR_8580  HLEVEFEDES FRKLRFIRSL STGGKSGSFF YRTRFVVKQM SRFEIQSFKF
ASGO_1907  HLRYQFQDGS FEAFRFIQSL SVGGKSGSAF LKTRFVIKEL SHAEIDAFKF
KLLA_0306  HLRYQFQDGN FDAFRFIQSL SIGGKSGSAF LKTRFVIKEL SHSELDAFNF
SACE_FAB1P HLRYQFEEGL FDVFRFIQSL SVGGKSGSGF LKTRFIIKEL SHAELEAFKF
YALI_0076  HLRYQFQEGS FDAFRYVQSL SVGGKSGSAF LKTRLVVKQL SPAELDAFSF
LEBR_3397  SVASMIGGGT FAALHICAAL VRGGKSHSRF FVTRFLIKSV KPMELRHFEW
LEMA_5442  SVASMIGGGS FAALHICAAL VRGGKSHSKF FVTRFLIKSV KPMELRHFEW
USMA_0040  HFRCEFESGS FDALRVVESL SFGGKSGSAF LKTRLVVKQL SRFEMDAFKF
DIDI_2758  YCPNAFRYLR FGIDTFMVSL CAPGKSGSLF FFSKFIIKTI PKDEAKLLDI
TRVA4412   YQPKVFRALR FGVSDYLVSL TMIGRSSAMF YYTRYVIKTQ TKDEMKVLKI
ENHI_4819  YSPMAFAIVR FGLTPGEGNL TPSGKSGSLF MFTKFVIKVI PKREEKILKI
ENHI_349   EVSLCFACQ. LSIPIFFRSV ASGGKSKSLF FKTQFLFKEL KPPEYEAFDG
TRCR_2799  HSPVLFSQIR LGMEMFREAL GAPGKSGTSF IFFNFVLKSL KESEFKLKRF
TRBR_7546  KTKATFKHVV FRATVLMLSL SRGGKTNSDF FITRFLLKQI KQAELLHFEF

           51                                                 100
PLBE_4635  LPKYYKYIQK NPSLLTRLYG IHSIKYQFIV MNNFFSSAYD IKGSLIGRSV
PLCH_9541  LPRYYKYIQK NPSLLTRLYG IHSIKYQFIV MNNFFSSAYD IKGSLIGRTV
PLYO_2867  LPRYYKYIQK NPSLLTRLYG IHSIKYLFIV MNNFFSSAYD IKGSLIGRTV
PLFA_4505  LPKYYEHIKK NPSLLTRLYG IHSIKYQFIV MNNFFSSIYD IKGSLVGRTV
PLVI_6094  LPKYYSHIRS NPSLLTRLYG IHCIKYKFIV MNNFFSSAYD IKGSLVGRTV
PLKN_1052  LPKYYEHIRS NPSLLTRLYG IHCIKYKFIV MNNFFSSAYD IKGSLVGRTV
TETH_8395  LPNYYQHLLD NPTLIIRVYG LHKIKYKFII MSNVFYTRFD LKGSLYKRYS
PATE_5504  LYNYYKHLKD HRSLIIKLFG MHKIILDFVI MSNVFKTSYD IKGSLHQRKT
MUS_1254   LKKYHQYIVE CHTLLPQFLG MYRLNVDVIV TRNVFSHRYD LKGSTVAREA
RAT_1675   LKKYHQYIVE CHTLLPQFLG MYRLNVDVIV TRNVFSHRYD LKGSTVAREA
HSPIP5K2A  LKKYHQYIVE CHTLLPQFLG MYRLNVDVIV TRNVFSHRYD LKGSTVAREA
XETR_1943  LKKYHQFIVE CHTLLPQFLG MYRLNVDMIV TRNVFSHRYD LKGSTVAREA
DARE_1924  LKKYHQYIVE CHTLLPQFLG MYRLTVDMIV TRNVFSHRYD LKGSTVAREA
MUS_3356   LKKYHQFIVE CHTLLPQFLG MYRLTVDMVV TRNVFSHRYD LKGSTVAREA
HOSA_5KB   LKKYHQFIVE CHTLLPQFLG MYRLTVDMVV TRNVFSHRYD LKGSTVAREA
RAT_1676   LKKYHQFIVE CHTLLPQFLG MYRLTVDMVV TRNVFSHRYD LKGSTVAREA
XELA_1482  LKKYHQFIVE CHTLLPQFLG MYRLTVDMVV SRNVFSHRYD LKGSTVSREA
TENI_4722  LKKYHQFIVE CHTLLPQFLG MYRLTVDMVV TRNVFSHRYD LKGSTVSREA
XELA_8533  LSHYHQHIVK CHTLLPQFLG MYRLSVDIIV MRNMFSHRYD LKGSLVSREA
RAT_3407   LSNYHQYIVK CHTLLPQFLG MYRVSVEMLV MRNMFSHRYD LKGSLVSREA
MUS_9868   LSNYHQYIVK CHTLLPQFLG MYRVSVEMLV MRNMFSHRYD LKGSLVSREA
HOSA       LSNYHQYIVK CHTLLPQFLG MYRVSVDMLV MRNMFSHRYD LKGSLVSREA
DARE_4897  LSEYHQHIVK CHTLLPQFLG MYRITVELIV MRNMFSHRYD LKGSLVDREA
APME_8577  LKHYHPYIVE RHTLLPQYLG MYRLTVDVVA IRNVFSNHFD LKGSTVDREA
TRCA_2383  LKHYHPYIVE RHTLLPQYLG MYRLTVDIVV TRNVFSNHFD LKGSTVDREA
DRME_8572  LKQYHPYVVE RHTLLPQYLG MYRITVEFVV MRNVFSSHFD LKGSTVDREA
BRFL_8093  LKQYHQHIVE NHTLLPHYLG MYRLTVELVV MANIFSHKYD LKGSTVDRQA
CIIN_8412  LPKYHQ.... .......... .......... .......... ..........
CABR_2685  LRNYHQYVVE KQTLLPQYLG LYRLTIDLIV MRNVFGRKFD LKGSTVSRAA
CAEL_1755  LRNYHQYVVE KQTLLPQYLG LYRLTIELIV MRNVFGRKFD LKGSTVSRAA
STPU_7185  FILKHAYIVE KHTLLPQYLG MYRLTVDMVI MRSIFGHTYD LKGSLIDRQA
DIDI_1990  LPTYVQHLQK YPSLLIKILG CYTLQIKFLV MNNLFFTPYD LKGSVINRKV
POPA_1204  LPSYVQHILK YPSLISKTLG CYNMTTKFIV MNNLFFTPYD LKGSTIGRHV
ARTH_2273  LAAYYNHVRA FESLVIRFFG LHCVKLNFVI MGNLFCSKFD LKGSSLGRTT
POTR_4137  LPAYYNHVRS YETLVTKFYG LHCVKLNFII MGNLFCSEFD LKGSSLGRTT
ARTH_3190  LPAYYNHVRA CETLVTKFFG LHCVKLTFVI MGNLFCTGFD LKGSSHGRLT
ORSA_3847  LPAYYNHVRS FETLVTKFFG LHCVKLAFVI MGNLFCSDFD LKGSSLGRTT
SOBI_0511  LPAYYNHVRA FETLVTKFFG LHCVKLAFVI MGNLFCSEFD LKGSSLGRTT
POTR_4084  LPSYYQHVCR YESLVTKFFG VHCVKPIFIV MGNLFCSEFD LKGSSHGRTA
AT_PIP5K1  LPSYYKHVCQ YESLVTRFYG VHCVKPVFIV MGNLFCSEFD LKGSSHGRST
POTR_4122  LPSYYQHVCQ YKSLVTKFFG VHCVKPMFVV MGNLFCSEFD LKGSSHGRTT
SOBI_0332  LNSYYKHVNR YKSLITRFYG VHCVKPLFIV MGNLFCSEFD LKGSSYGRTA
ORSA_4548  LPSYYQHVSQ YRSLITRFYG VHCVKPLFIV MGNLFCSEFD LKGSSYGRTA
SOBI_0414  LRSYYEHVCR YKTLLTRFYG THCIKQAFII MGNFCCSEFD LKGSSHGRTI
POTR_9603  LPDYHHHVRS HETLITKFFG LHRIKPSFVV MGNMFCTEFD LKGSSLGRST
AT_PIP5K9  LPDYHHHVKT YETLITKFFG LHRIKPSFVV MGNMFFTDFD LKGSSLGRSA
ORJA_4981  LPKYYHHVRT YETLITKFFG LHRVKPSFVV MGNMFCTEFD LKGSSLGRST
POTR_0542  LPNYYIHVGK YETLITKFFG VHRITLRFVV MGNMFCTEFD LKGSTQGRYT
ARTH_3035  LPRYYEHVGD YETLITKFFG VHRIKLKFVV MGNMFCTEYD LKGSTQGRYT
ORSAJ_545  LPKYYNHVKA YDTLITKFFG VHRITLKFVV MGNMFCTEYD LKGSTQGRST
TENI_7225  LPGYFMNINQ NKTLLPKFYG LYCVQAGIVV MNNLLPRIYD LKGSTYKRRA
DARE_1482  LPGYFMNLNQ NKTLLPKFYG LYCVQAGIVV MNNLLPRSYD LKGSTYKRRA
RAT_1108   LPGYYMNLNQ NPTLLPKFYG LYCVQAGIVV MNNLLPRSYD LKGSTYKRRA
MUS_3198   LPGYYMNLNQ NPTLLPKFYG LYCVQAGIVV MNNLLPRSYD LKGSTYKRRA
HOSA_0581  LPGYYMNLNQ NPTLLPKFYG LYCVQAGIVV MNNLLPRSYD LKGSTYKRRA
XETR_5574  LPGYYMNLNQ NPTLLPKFYG LYCVQAGIVV MNNLLPRSYD LKGSTYKRRA
RAT_1111   LPGYYMNLNQ NPTLLPKFYG LYCVQSGVVV MNNVLPRVFD LKGSTYKRRA
MUS_4427   LPGYYMNLNQ NPTLLPKFYG LYCVQSGVVV MNNVLPRVFD LKGSTYKRRA
HOSA_3173  LPGYYMNLNQ NPTLLPKFYG LYCVQSGVVV MNNILPRVFD LKGSTYKRRA
XETR_6087  LPGYYMNLNQ NPTLLPKFYG LYCVQSGVVV MNNILPRVYD LKGSTYKRRA
DARE_1691  LPGYYMNLNQ NPTLLPKFFG LYCVQSGIVV MNNVLPRVFD LKGSTYKRRA
TENI_2166  LPGYYMNLNQ NPTLLPKFFG LYCVQSGMVV MNNVLPRVYD LKGSTYKRRA
RAT_6067   LPGYYMNLNQ NPTLLPKFYG LYCMQSGIVV MNNVLPRAYD LKGSTYKRRA
MUS_6679   LPGYYMNLNQ NPTLLPKFYG LYCMQSGIVV MNNVLPRAYD LKGSTYKRRA
HOSA_5058  LPGYYMNLNQ NPTLLPKFYG LYCMQSGIVV MNNVLPRSYD LKGSTYKRRA
XELA_8232  LPGYYMNLNQ NPTLLPKFYG LYCVQSGIVV MNNVLPRSYD LKGSTYKRRA
DARE_2190  LPGYYMNLNQ NPTLLPKFYG LYCVQSGLVV MNNVLPRSYD LKGSTYKRRA
TENI_7226  LPGYYMNLNQ NPTLLPKFYG LYCIQSGLVV MNNVLPRCYD LKGSTYKRRA
STPU_1566  LPGYYMNLVQ NPTLLPKFYG LYTYQSGFVI MNNLLPSTFD LKGSTYKRKA
BRFL_7927  LPGYYMNLNQ NPTLLPKFFG LYCYQSGLVV MNNLLPSTYD LKGSTYKRKA
APME_7496  LPGYYMNLNQ NPTLLPKFFG LYCYRCNLVA MNNLLPSSYD LKGSTYKRKA
TRCA_9238  LPGYYMNLNQ NPTLLPKFFG LYCYQCNLVI MNNLLPSSYD LKGSTYKRKA
DRME_6587  LPGYYMNLNQ NPTLLPKFFG LYCLQTSLVV MNNLLPSSYD LKGSTFKRKA
AEAE_1674  LPGYYMNLNQ NPTLLPKFFG LYCYQCNLVA MNNLLPSYYD LKGSTYKRKA
CIIN_4276  LPGYYMNLVQ NPTLLPKFYG LYNVQSGMVV MNNLLPSVYD LKGSTYKRKA
CAEL_5013  LPGYYMNLNQ NPTLLPKFFG LFCYQSLLLV MNNLLPQTYD MKGSTYKRMA
CABR_2686  LPGYYMNLNQ NPTLLPKFFG LFCYQSLLLV MNNLLPQTYD LKGSTYKRMA
MSS4P      IQEYYNHVRD NPTLICQFYG LHRVKMPFLV MNNLFPPHYD LKGSTWGRFT
KLLA_0302  LKRYYEHVKQ NPTLISQFYG LHRIKMPFLV MNNLFPPHFD LKGSTWGRYT
CADU_9526  LKDYHHHVKD NPTLISQFYG LHRVKMPFVV MNNLFPPHYD LKGSTWGRKT
NECR_9468  LKDYFKHVTE NPTLLSQFYG LHRVKMPFVV MNNLFPPHFD LKGSTIGRDY
GLZE_8555  LKEYYQHVKD NPMLLSQFYG LHRVKMPFVV MNNLFPPHFD LKGSTIGRDY
TRBR_776   LHRYYFFVLD HPTLLPHFVG HHRLEINIII MQNVFVTGYD LKGSTVGRFA
TRCR_7578  LHRYYFFVLD NPTLLPHFVG HHRLEIAFII MQNVFATGYD LKGSTVGRFA
LEIN_6099  LHRYYYHVRD NPTLLPHFVG HHRLRIGFII MQNVFATTFD LKGSTIGRFA
LEMA_8761  LHRYYYHVRD NPTLLPHFVG HHRLRIGFII MQNVFATTFD LKGSTIGRFA
LEBR_3662  LHRYYYHVRD NPTLLPHFVG HYRLRIGFII MQNVFATTFD LKGSTIGRFA
LEIN_6100  LPAYVRYCER NPTLLPRFYA TLRWWKAFVL MQNVFATPYD VKGSTVNRTA
LEMA_4704  LPAYVRYCER NPTLLPRFYA TLRWWKAFVL MQNVFTTPYD VKGSTVNRTA
MUS_15529  APHYFNYITN AVTALAKILG VYRIGYKLLV MENLFYGRFD LKGSLRNRNV
RAT_8725   APHYFNYITN AVTALAKILG VYRIGYKLLV MENLFYGRFD LKGSLRNRNV
HOSA_1583  APHYFNYITN AVTALAKILG VYRIGYKLLV MENLFYGRFD LKGSLRNRNV
XETR_8599  APHYFTYIIN AVTALAKILG VYRIGYKLLV MENLFYGRFD LKGSLRNRNV
DARE_7038  APHYFTYITG AVTALAKILG VYRIGYKLLV MENLFYGRFD LKGSLRNRNV
TENI_098   APHYFTYITG AVTALAKILG VYRIGYKLLV MENLFYGRFD LKGSLRNRHV
STPU_1740  APNYFQYMQK AHTALAKILG FYKVGFQLLV QENLFYKRFD LKGSIRNRHV
BRFL_080   APHYFQYIQR AHTCLAKILG VYRIGYRLLV ........FD LKGSMRNRHV
APME_1076  APNYFSYMEK CQTLLGKIVG VYRVSFKVLV MENLFYKRFD LKGSVRNRLV
TRCA_0782  APNYFNYMQK CYTLLGKIIG IYQIIFKLLV MENLFYKRFD LKGSMRNRLV
ANGA_5829  APNYFEYLQR CMTLLAKIFG VFKITIKVLV MENLFCGKYD LKGSDRNRLV
DRME_2013  APKYFEYIDR CQTLLAKIFG VFRVSVKVMV MENLFYGCFD LKGSERNRLV
CIIN_9841  APSYLDHVSD AITALSKILG VYRVSFRLLI MENLFYKRFD LKGSVRNRHV
CAEL_6505  APNYFDYLTT SATTLCKVYG VFRIGYKILV MEYLFYNHWD LKGSLRNRLA
CABR_8580  APNYFDYLTT SATTLCKVYG VFRIGYKILV MEYLFYNHWD LKGSLRNRLA
ASGO_1907  APSYFEYMGQ ALTALAKIFG FFQIQIRVII MENLFYDKFD LKGTMRNRHV
KLLA_0306  SSSYFEYMSQ ALTALAKILG FYQIQIRVII MENLFYEKFD LKGSMRNRHV
SACE_FAB1P APSYFEYMAQ AMTTLAKVFG FYQIQVKVII MENLFYEKFD LKGSMRNRHV
YALI_0076  APSYFDYMAR AFTVIAKLLG FYQILIRVLV MENLFYQRFD LKGSMRNRHV
LEBR_3397  APRYFARMAD YYTTLGKIMG LYAVQVQFMV SEQLLFQRWD LKGSQRNRTT
LEMA_5442  APRYFARMEE HYSTLGKIMG LYAVHVQFMV VEQLLFQRWD LKGSQRNRTT
USMA_0040  APQYFAYMSQ CITALAKIFG CFRIGFRCFV MENLFYGLYD LKGSTRNRYV
DIDI_2758  LPSYLEHIQS NPSLLPRFFG LYRVKPHFVI MGNLFPTKYD LKGSVVGREA
TRVA4412   LPQYFDHVTN HPTLVNHFYG AYRSQTSFVV MNNIFPIGFD LKGSIINRSV
ENHI_4819  FPLYFSYIQE NPTLIPRFYG MFRIKPQYVV MNNLFPNDFD LKGSMYGRKA
ENHI_349   GGGYFNYMLT VETVLVRNLG VFSSFIKFLI MENLFYGKYD LKGTLKKRTL
TRCR_2799  LRSYVSFCEL NPTMLPRFYA FSWLRLRYVL MQNVFFTRYD VKGSTVGRST
TRBR_7546  GPRYFTQLRK VYCSLGKVLG LFSLHVKFVV MESVFYSRYD LKGSQRNRVA

           101                                                150
PLBE_4635  PIKDVDIDGL LSILKSDANF LKENLLLDYS LLFGIHFFFG IIDIFTKWNL
PLCH_9541  PPKDADIDGL LNILKSDANF LKENLLLDYS LLFGIHFFFG IIDIFTKWNL
PLYO_2867  PPKDADIDGL LNILKSDANF LKENLLLDYS LLFGIHLFFQ RASICLQ...
PLFA_4505  PEKDVDIDGL LKVLKADADF LKENMLLDYS LLFGIHFFFG IIDIFTKWSI
PLVI_6094  PPKDVDIDGL LQVIKADADF LKENYLLDYS LLFGIHFFFG IIDIFTKWTL
PLKN_1052  PPKDVDIDGL LKVIKADADF LKENYLLDYS LLFGIHFFFG IIDIFTKWNL
TETH_8395  .DKDLNFLRF MEVVKKDCHF FEQNEVIDYS MLLGLHYHFG IIDILTCFNS
PATE_5504  PNKDLNFLKL LKQLCKDADF FAQNNIIDYS LLLGIHYFFG IIDILTNFNT
MUS_1254   SDKDNDFIDF LEKLKKDVEF LAQLKLMDYS LLVGIHYFMA IIDILTHYAK
RAT_1675   SDKDNDFIDF LEKLKKDVEF LAQLKLMDYS LLVGIHYFMA IIDILTHYAK
HSPIP5K2A  SDKDNDFIDF LEKLKKDVEF LAQLKLMDYS LLVGIHYFMA IIDILTHYAK
XETR_1943  SDKDNDFIDF LEKLKKDVEF LAQLKLMDYS LLVGIHYFMA IIDILTHYAK
DARE_1924  SDKDNDFIDF LNKLQKDVEF LALLKLMDYS LLVGIHYFMA VIDILQHYAK
MUS_3356   SDKDNDFLGF LEKLKRDVEF LAQLKIMDYS LLVGIHYFMA IIDILTPYAK
HOSA_5KB   SDKDNDFLGF LEKLKRDVEF LAQLKIMDYS LLVGIHYFMA IIDILTPYTK
RAT_1676   SDKDNDFLGF LEKLKRDVEF LAQLKIMDYS LLVGIHYFMA IIDILTPYAK
XELA_1482  SDKDNDFLGF LEKLKRDVEF LSVLKIMDYS LLVGLHYFMA IIDILTPYAK
TENI_4722  SDKDNDFLGF LEKLKRDVEF LATLKIMDYS LLVGIHYFMA IIDILTHYAK
XELA_8533  SDKDMDFLDF MEKLKRDVDF LVQLKLMDYS LLLGIHYFMG LIDILTHYAK
RAT_3407   SDKDMDFLGF LEKLKRDVEF LVQLKIMDYS LLLGIHYFMG LIDILTQYAK
MUS_9868   SDKDMDFLGF LEKLKRDVEF LVQLKIMDYS LLLGIHYFMG LIDILTQYAK
HOSA       SDRDMDFLGF LEKLKRDVEF LVQLKIMDYS LLLGIHYFMG LIDILTQYAK
DARE_4897  SDKDMDFRTM MEKLNRDVEF LVKLKIMDYS LLLGIHYFMG LIDVLTQYTK
APME_8577  SDKDNDFVGL IETLTADVDF LTKLHLMDYS LLLGLHYFLA IIDVLTHYVR
TRCA_2383  SEKDNDFVGL MDTLTADVEF LTKLHLMDYS LLLGIHYFIA IIDVLTHYVK
DRME_8572  SEKDNDFIGL MDTLSNDVDL LTKLHIMDYS LLVGVHYFIA IIDVLTQYVK
BRFL_8093  SDKDNDFVGL LGILKRDSDF LVTLNLMDYS LLLGVHYFMG LIDILTSYAK
CIIN_8412  .......... .......... .......... .......... ..........
CABR_2685  SDKDNDFLPL LEMLSSDTEW LTRMHLMDYS LLVGIHYFIG LVDILTYYIK
CAEL_1755  SDKDNDFLPL IEMLTSDTEW LTRMHLMDYS LLVGIHYFIG LVDILTYYIK
STPU_7185  SDKDIDFLGI LIKLKSDTDF LSEQKIMDYS LLVGIHYFMA LIDILTHWAK
DIDI_1990  DKKDQEFHGL LEQIEHDTMF LESHNICDYS LLVGIHYFIA IIDTFTAWWW
POPA_1204  ELKDLDFKGL MEQIEHDTKL LESHNICDYS LLVGVHYFIA IIDTLTTWYK
ARTH_2273  DKKDLDLNYF IRQIDKDCEF LEQERIMDYS LLVGIHMIFG IIDILQDYIS
POTR_4137  DKKDLDLNFF CRQVDRDCEL LEQERIMDYS LLVGLHMFFG IIDILQDYIS
ARTH_3190  TKKDLDLNFF CRQVDRDCEF LEQERIMDYS LLVGLHVYFG IIDILQDYIS
ORSA_3847  DKKDLDLNFF QRQVDRDCDF LEQEKIMDYS LLVGVHLYFG IIDILQDYIS
SOBI_0511  DKKDLDLNFF QRQVDRDCEF LEQEKIMDYS LLVGVHLYFG IIDILQDYIS
POTR_4084  DKKDLDLNFL IKQIDRDCEF LEAEKIMDYS LLVGLHLYFG IIDILQDYIS
AT_PIP5K1  AKKDLDLNYL MKQIKRDCEF LEAERIMDYS LLVGVHLYFG VIDILQDYIT
POTR_4122  DKKDLDLNFL IRQIYRDCEF LEAERIMDYS LLIGLHLYFG IIDILQDYIS
SOBI_0332  DKKDLDLNYL HEQLRRDCDF LESEGIMDYS FLVGVHLFFG IIDILQDYFR
ORSA_4548  DKKDLDLNFL HEQLRRDCEF LESEGIMDYS FLVGVHLYFG IIDILQDYIT
SOBI_0414  DKKDLDLDYL MGQIQMDCTF LETQGIMDYS LLLGVHLFFG IIDILQDYIT
POTR_9603  ENKDLDLNRL LQQIEIDSKF LEVQHIMDYS LLLGVHLYLG IIDILQEYMS
AT_PIP5K9  DKKDLDLNRL LRQLEIDSKF LEAQNIMDYS LLLGVHLYLG IIDILQEYMT
ORJA_4981  DKKDLDLNRL LKQIETDSEF LRTQRIMDYS LLLGVHLYLG IIDILQEYMS
POTR_0542  DEKDLDLERL FKQLSLDCSF LESQQIIDYS LLLGLHLYMG VIDILQEYVK
ARTH_3035  EKKDLDLARL FKQIILDCSF LESLQILDYS LLLGLHVYMG IIDILQEYMK
ORSAJ_545  KKKDLDLSRL FRQIALDCMF LESQSIIDYS MLLGIHLYLG IIDILQEYVS
TENI_7225  SPKDLDFIEL CKTIQRDCLL LQSFKIMDYS LLLGIHLYIG IIDILQSYFI
DARE_1482  SPKDLDFIEL CKTIQRDCLL LQSFKIMDYS LLVGVHVYIG IIDILQSYFI
RAT_1108   SQKDLDFLDL CKTLQRDCLV LQSFKIMDYS LLMSIHLYIG IIDILQSYFV
MUS_3198   SQKDLDFLDL CKTLQRDCLV LQSFKIMDYS LLMSIHLYIG IIDILQSYFV
HOSA_0581  SQKDLDFLDL CKTLQRDCLV LQSFKIMDYS LLMSIHLYIG IIDILQSYFV
XETR_5574  SAKDLDFLDL CKTIQRDCLV LQSFKIMDYS LLVGVHLYIG VIDVLQSYFM
RAT_1111   SKKDLDFMDL VKTLQRDCLV LESFKIMDYS LLLGVHLHIG IIDILQSYFI
MUS_4427   SKKDLDFMDL VKTLQRDCLV LESFKIMDYS LLLGVHLHIG IIDILQSYFI
HOSA_3173  SKKDLDFMDL VKTLQRDCLV LESFKIMDYS LLLGVHLHIG IIDILQSYFI
XETR_6087  SKKDLDFMDL VKTLQRDCLV LESFKIMDYS LLLGVHLYIG IIDILQSYLI
DARE_1691  SKKDLDFMDL LKTLQRDCLV LESFKIMDYS LLLGVHLFIG IIDILQSYLI
TENI_2166  SKKDLDFMDL AKTLQRDCLV LESFKIMDYS LLLGVHLYIG IIDILQSYLI
RAT_6067   SRKDLDFLDL MKTLQRDCRV LESFKIMDYS LLLGIHLFMG IIDILQSYLM
MUS_6679   SRKDLDFLDL MKTLQRDCRV LESFKIMDYS LLLGIHLFMG IIDILQSYLM
HOSA_5058  SRKDLDFLDL MKTLQRDCRV LESFKIMDYS LLLGIHLFMG IIDILQSYLM
XELA_8232  SRKDLDFLDL MKTLQRDCRV LESFKIMDYS LLLGVHLFMG IIDILQSYLM
DARE_2190  SRKDLDF.DL MKTLQRDCRV LESFKIMDYS LLLGVHIFLG IIDILQSYFI
TENI_7226  SRKDLDF.DL MKTLQRDCRV LESFKIMDYS LLLGVHIYLG IIDILQSYFM
STPU_1566  SKKDLDFMDL LKTIQRDCRV LESFKIMDYS LLLGIHLFIG IIDILQCYLT
BRFL_7927  SKKDLDFMDM MKTIARDCRV LESFKIMDYS LLLGIHLFLG IIDILQCYLK
APME_7496  SKKDLDFMEL VKTIQRDCRV LESFKIMDYS LLVGIHLFLG IIDILQSYLK
TRCA_9238  SKKDLDFMEL VKTIQRDCRV LESFKIMDYS LLLTIHLFIG IIDILQSYLK
DRME_6587  NKKDLDFMEL IKTIQRDCTV LESFKIMDYS LLLGVHLYIG IIDILQSYLK
AEAE_1674  NKKDLDFMEL IKTIQRDCRV LESFKIMDYS LLVGVHLFIG IIDILQSYLR
CIIN_4276  SKKDLDLLEL MKTMQRDCLV LQSFKIMDYS LLLAIHVFCG VIDILQCYWK
CAEL_5013  NKKDLDFLDL MKSISRDCLV MESFKIMDYS LLVGIHLYLG IIDILQNYLL
CABR_2686  NKKDLDFLDL MRSISRDCLV MESFKIMDYS LLVGIHLYLG IIDILQNYLL
MSS4P      NLKDLNWLGF LTQLKKDVEL LAKLNTMDYS LLIGIHYYVG IIDFLTNYVM
KLLA_0302  KCKDLNWLGF LQQLQQDVLL LSELNIMDYS LLLGIHYFVG IIDCLTNYML
CADU_9526  SVKDLNWLGF FKQLESDVKL LQKVNVMDYS LLLGIHYYLG IIDCLTNYLK
NECR_9468  KEKDLNWLGF LEQLQKDVRL LQKLQIMDYS LLVGIHYYLG VIDCLTHYII
GLZE_8555  REKDLNWLGF LEQLQRDVAL LKRLKIMDYS LLVGIHYYLG VIDCLTHYII
TRBR_776   TEKDLDINGL IEQMKMDCGF LNQCNIMDYS FLVGIHYYIG IIDILQEYNS
TRCR_7578  TEKDLDLNGL IEQINKDCDF LKRSHVMDYS FLVGIHYYIG IIDILQKYNA
LEIN_6099  SDKDLDINGL IEQIKKDCEF LKRSMIMDYS FLVGIHYYIG IIDILQEYNA
LEMA_8761  SEKDLDINGL IEQIKKDCEF LKRSMIMDYS FLVGIHYYIG IIDILQEYNA
LEBR_3662  SDKDLDINGL IDQVKKDCEF LKRSMIMDYS FLVGIHYYIG IIDILQEYTA
LEIN_6100  LQKDNDLPGV LAQLRSDVGF LRQLNVVDYS CMIGVRYYLG IIDVLQTYSV
LEMA_4704  LQKDNDLPGV LAQLRSDVEF LRQLNVVDFS CMIGVRYYLG IIDVLQTYSV
MUS_15529  KTLDENLLRL RTSIHSDAHF LSSHLIIDYS LLVGRDLVVG IIDYIRTFWD
RAT_8725   KTLDENLLRL RTSIHSDAHF LSSHLIIDYS LLVGRDLVVG IIDYIRTFWD
HOSA_1583  KTLDENLLRL RTSIHSDSHF LSSHLIIDYS LLVGRDLVVG IIDYIRTFWD
XETR_8599  KTLDENLLRL RASIHSDSHF LSSHLIIDYS LLVGRDLVVG IIDYIRTFWD
DARE_7038  KTLDENLLRL RAAIHSDALF LSSHLIIDYS LLVGRDLVVG IIDYIRTFWD
TENI_098   KTLDENLLRL RAAIHSDAYF LSSHLIIDYS LLVGWDLVVG IIDYIRTFWD
STPU_1740  KTLDENLLRL AMAIKADTEF LSSHLVMDYS LLVGLDLVIG IIDFIRTFWD
BRFL_080   NILDENLLRL TRAITYDTQF LSSHLVMDYS LLVGVDLVVG IIDYIRTFWD
APME_1076  NPLDENLLRL NKAIEQDTKF LADNSVMDYS LLVGLELVLG IIDYIRTFWD
TRCA_0782  VPLDENLLLL TAAIQNDTEF LSAQSVMDYS LLVGLDLVLG IIDYIRTFWD
ANGA_5829  DPMDENFILL KEAITRDACF LERNEVMDYS LLVGLELVIG IIDYIRTYLD
DRME_2013  DPLDENLVLL RDAIQRDSSF LEKNLVMDYS LLVGLDLVLG IIDYIRTFLD
CIIN_9841  KTLDENLLHI KKALHHDSSF LARHLIIDYS LLVGIDIVVG IIDYMRTFWD
CAEL_6505  STLDENFVLM NQAISNDSHF LSSQYIMDYS LLVGVDLILG IVDYMRTYLD
CABR_8580  STLDENFVLM NQAISNDSHF LSSQSIMDYS LLVGVDLILG IVDYMRTYLD
ASGO_1907  EQLDENMVRL RASLWNDTLF LAKMNVMDYS LVIGVDLTVG IIDCIRTFWD
KLLA_0306  EQLDENMVRL RASLWNDTLF LAKMNVMDYS LVVGVDLTVG IIDCIRTFWD
SACE_FAB1P EQLDENMVRL RASVWNDTLF LAKMNVMDYS LVIGIDLTVG IIDFIRTFWD
YALI_0076  QQLDENMVRL RTSLYNDTLF LAKMNVMDYS LVIGIDLVVG IIDIIRTFWD
LEBR_3397  EQLDVDFVTL MEHLSHDTAL LAESGIMDYS LMASVGVCVG IIDYLHPYSA
LEMA_5442  EHLDVDLVTL MDHLSRDTAL LADSGIMDYS LMVSVGVCVG IIDFLHPYSA
USMA_0040  QELDENLIRL RASLYNDSLF LADMNVMDYS LMVGVDLVVG IIDFVRTYWD
DIDI_2758  SVKDIDFRGF IDQIKRDCKL LQSLNIMDYS LLIGIHYFLG IIDILMLYLR
TRVA4412   DAKEAEFAGL KATLLDDTRF LALAGVMDYS LLVGIHYFLG IIDFLQDYAR
ENHI_4819  NEKDLDFVGF KEQVEKDSGL MAKMHLIDYS MLVGVHYYLG IIDILMDYAR
ENHI_349   EDLDGNFVSL MSIIKNDTQM LSSSNVMDYS LIVGCDLRVG IIDFIRTYWD
TRCR_2799  KTKDNDLPGV LAQFRSDVNF LQSLNIVDYS CLIGVRYYLG IIDVLQEYPA
TRBR_7546  RELDQDLASF MDSITCDAHL LATSSIMDYS LIVGVDLYVG IIDYLHPYGA

           151                             182
PLBE_4635  KKKMERTIQK LISCIPPKAY AERFVAFIEK HM
PLCH_9541  KKKVERTIQK LISCIPPKAY AKRFVTFIEK HM
PLYO_2867  .......... .......... .......... ..
PLFA_4505  KKKFERTIQK FISCIHPNAY AKRFVTFIEN HM
PLVI_6094  KKKFERTIQK FISCIHPNAY AERFATFIEK HM
PLKN_1052  NTPCEARQAK FISCIHPKAY AERFASFIEK HM
TETH_8395  KKKIEKRIAL GISTIPPQQY AARFIQFIEN MF
PATE_5504  KKKIEKRCFQ GISAIPPHQY AERFKRFVTN MF
MUS_1254   KKAAHKTVKH GISTVNPEQY SKRFLDFIGH IL
RAT_1675   KKAAHKTVKH GISTVNPEQY SKRFLDFIGH IL
HSPIP5K2A  KKAAHKTVKH GISTVNPEQY SKRFLDFIGH IL
XETR_1943  KKAAHKTVKH GISTVNPEQY SKRFLDFINN IL
DARE_1924  KKAAHKTVKH GISTVNPEQY SKRFYDFITT IL
MUS_3356   KKAAHKTVKH GISTVNPEQY SKRFNEFMSN IL
HOSA_5KB   KKAAHKTVKH GISTVNPEQY SKRFNEFMSN IL
RAT_1676   KKAAHKTVKH GISTVNPEQY SKRFNEFMSN IL
XELA_1482  KKAAHKTVKH GISTVNPEQY SKRFIEFMSN IL
TENI_4722  KKAAHKTVKH GISTVNPEQY SKRFYEFMSN IL
XELA_8533  KKAAHKTVKH GISTVHPDQY GKRFLEFVTN IF
RAT_3407   KKAAHKTVKH GISTVHPEQY AKRFLDFISN IF
MUS_9868   KKAAHKTVKH GISTVHPEQY AKRFLDFIAN IF
HOSA       KKAAHKTVKH GISTVHPEQY AKRFLDFITN IF
DARE_4897  KKAAHKTVKH GISTVHPEQY AKRFREFISN IF
APME_8577  KQAAKKTVKY GISTCDPEQY GKRFIEFMSK AI
TRCA_2383  KQAAKKTVKY GISTCDPEQY GKRFIDFISK AI
DRME_8572  KQAAKKTVKY GISTCDPEQY AKRFLDFMDK AI
BRFL_8093  KRAAHKTVKH GISTVKPKQY ARRFMDFMDK VL
CIIN_8412  .......... .......... .......... ..
CABR_2685  KRSATKTVKY GISTVKPEQY AKRLVEFISR SL
CAEL_1755  KRSATKTVKY GISTVKPEQY AKRLVEFVSR AL
STPU_7185  KKAAQKTVKH GISSVKPEQY AKRFLDFISK VM
DIDI_1990  KKSERKFLGN DISAVNPTDY RKRFQHYVSK IV
POPA_1204  KKYENKSLVH DLSAIDPSSY RARFQRLVQQ IV
ARTH_2273  KKLEHKSIQY DISAVDPRQY SRRFRDFIFK VF
POTR_4137  KKLEHKSIQY DISAVDPKQY SRRFRDFLLK IF
ARTH_3190  KKLEHKSMQY DISAVDPKQY SRRFRDFIFR VF
ORSA_3847  KKLEHKSFQY DISAVDPRQY SRRFKDFIYK AF
SOBI_0511  KKLEHKSFQY DISAVDPRQY SRRFRDFIYK AF
POTR_4084  KKLEHKSLQA DISAVDPKLY SKRFRDFIGR IF
AT_PIP5K1  KKIEHKSLQA DISAVDPKLY SKRFRDFISR IF
POTR_4122  KKLEHKSLQV DISAVDPKLY SKRFRDFIHR IF
SOBI_0332  KWAEHKSLQT DISAVDPKLY SKRFQDFIGR IF
ORSA_4548  KRLEHKSLQT DISAVDPKLY SKRFQDFIGR IF
SOBI_0414  KKLEHKSFQV NISAVDPKLY SRRFQDFIRR VF
POTR_9603  KKIEHKSLQF DISAVDPTFY SRRFLEFIQK VF
AT_PIP5K9  KKIEHKSLHF DISAVDPTFY SQRFLEFIKK VF
ORJA_4981  KKIEHKSMQY DISAVDPQFY SERFLKFIQT VF
POTR_0542  KKVEHKSLKF DISAVEPKLY AKRFLNFLHK VF
ARTH_3035  KKVEHKSMKY DISAIEPTLY SKRFIDFLLK VF
ORSAJ_545  KRVEHKSLKF DISAVDPNLY SRRFISFLEK VF
TENI_7225  KKLEHKALVH DVSVHRPGFY AERFQQFMCT VF
DARE_1482  KKLEHKALVH DVSVHRPGFY AERFQRFMCT VF
RAT_1108   KKLEHKALVH DVSVHRPGFY AERFQRFMCT VF
MUS_3198   KKLEHKALVH DVSVHRPGFY AERFQRFMCT VF
HOSA_0581  KKLEHKALVH DVSVHRPGFY AERFQRFMCT VF
XETR_5574  KKLEHKALVH DVSVHRPGFY ADRFQKFMCI VF
RAT_1111   KKLEHKALVH DVSVHRPSFY AERFFKFMST VF
MUS_4427   KKLEHKALVH DVSVHRPSFY AERFFKFMST VF
HOSA_3173  KKLEHKALVH DVSVHRPSFY AERFFKFMST VF
XETR_6087  KKLEHKALVH DVSVHRPSFY AERFFKFMTT VF
DARE_1691  KKLEHKALVH DVSVHRPNFY ADRFFRFMSN VF
TENI_2166  KKLEHKALVH DVSVHRPGFY ADRFLKFMST VF
RAT_6067   KKLEHKALVY DVSVHRPSFY ADRFLKFMNR VF
MUS_6679   KKLEHKALVY DVSVHRPSFY ADRFLKFMNR VF
HOSA_5058  KKLEHKALVY DVSVHRPSFY ADRFLKFMNR VF
XELA_8232  KKLEHKALVY DVSVHRPSFY ADRFLKFMNR VF
DARE_2190  KKLEHKALVY DVSVHRPSFY ANRFLKFMSR VF
TENI_7226  KKLEHKALVS DVSVHRPGFY ASRFLKFMSR VF
STPU_1566  KKLEHKSVVH DVSVHRPDFY ANRFKEFMAN VF
BRFL_7927  KKLEHKAFVH DVSVCRPAFY ASRFQNFFCT VF
APME_7496  KKLEHKSMIH DVSVHRPGFY AQRFQDFMAT VF
TRCA_9238  KKLEHKSMIH DVSVHRPSFY AQRFQKFMAK VF
DRME_6587  KKLEHKSIIH DVSVCRPSFY AQRFQNFMAT VF
AEAE_1674  KKLEHKSIIH DVSVHRPSFY AQRFQDFMAT VF
CIIN_4276  KKMEHKSMIA DVSVHRPSFY CERFQKFMGH VF
CAEL_5013  KKMEHKAILH DISVHNPNFY ASRFLTFMTK VF
CABR_2686  KKMEHKAILH DISVHNPNFY ASRFLSFMTK VF
MSS4P      KKLETRSLRH DVSAIPPRDY ANRFYEFIES VD
KLLA_0302  KRMETRSMNH DVSAVPPKVY GDRFYHFIES VN
CADU_9526  KRLETRSLSH PISAVPAKEY GDRFLEFIKG TT
NECR_9468  KKLENKGLSG DISALPPHEY GERFINFIEG IT
GLZE_8555  KKIEHKGLSS DISALPPDQY GDRFYHFIEG VT
TRBR_776   RKSMEFGMLK DISAVPPKEY AARFVSFVSS II
TRCR_7578  RKYLEFGLVN DISSVPPREY AERFLAFVSS II
LEIN_6099  RKALEWGSLY DISCVHPNDY AGRFIAFMSS II
LEMA_8761  RKALEWGSLY DISCVHPNDY AGRFIAFMSS II
LEBR_3662  RKALELGSIY DISCVQPNDY AARFIAFISS II
LEIN_6100  KKLESKGFVN DISVIAPDKY AERLYKVLER IT
LEMA_4704  KKLESKGFVN DISVIAPDKY AERLYKVLER IT
MUS_15529  KKLEMKSTGI LPTVVSPELY RTRFCEAMDK YF
RAT_8725   KKLEMKSTGI LPTVVSPELY RTRFCEAMDK YF
HOSA_1583  KKLEMKSTGI LPTVVSPELY RTRFCEAMDK YF
XETR_8599  KKLEMKSTGI LPTVVSPELY RTRFCEAMDK YF
DARE_7038  KKLEMKSTGI LPTVVSPELY RTRFCEAMDK YF
TENI_098   KKLEMKSTGI LPTVVSPELY RARFCEAMDK YF
STPU_1740  KKLETKSTS. .PTVVSPELY RSRFLEAMDK YF
BRFL_080   KKLEMKSSGI LPTVVSPELY RTRFCEAMDR YF
APME_1076  KKLETKKSGI LPTIISPEEY RARFIAAMHR YF
TRCA_0782  KKLETKKSGI LPTIVSPEEY QKRFIEAMHR YF
ANGA_5829  KKFESKQSGL MPTVVSPKMY KSRFIVAMER YF
DRME_2013  KRVESKGSGI LPTVVNPERY KQRFIDAMDR YF
CIIN_9841  KKLEMKSYGM IPTVVSPELY KTRFCDAMER YF
CAEL_6505  KKLESKIVAI PPTILSPEMY CARFSEAIDS YF
CABR_8580  KKLESKIVAI PPTILSPEMY CARFSEAIDS YF
ASGO_1907  KKLESKEKGL VPTVVTPRQY KNRFREAMER YI
KLLA_0306  KKLESKEKGL VPTVVTPRQY KNRFREAMDR YI
SACE_FAB1P KKLESKEKGL VPTVVTPRQY KKRFREAMER YI
YALI_0076  KKLESKERGL VPTVVTPRQY KNRFREAMER YI
LEBR_3397  KVLESKVKSG LPTIIDPASY AARFMRWMDG YF
LEMA_5442  KVLESKMKSS LPTIIDPASY AARFMRWMDG YF
USMA_0040  KRVESKETAL LPTIITPPDY RTRFLTFIDK AL
DIDI_2758  KKVEHKTLKF GISSVSPDEY SERFQEFLST II
TRVA4412   KATEHKSIIY RMSCVDPQKY ASRMFDWLCN IS
ENHI_4819  KKLETKGVAA GVSSVSPSHY SRRFIKFILN TK
ENHI_349   KQLESKKIGA LPTVIEPELY RKRLLSFINV FM
TRCR_2799  KRFENKGLWN DISVVPPKEF AERLYKVLEI TV
TRBR_7546  KAIESETVLG GPTIIDPPSY RERFTRWLGV FS
