# Supplementary material for: Phylogenomics of phosphoinositide lipid kinases: perspectives on the evolution of second messenger signaling and drug discovery
Source: BMC Evol Biol. 2011 Jan 5;11:4. doi: 10.1186/1471-2148-11-4 (PMC3024228; doi:10.1186/1471-2148-11-4)
Supplement: Additional file 5 — Edited multiple sequence alignment of human PI34K and related kinases. Multiple sequence alignment of PI34K and related sequences used for Figure 7. Species, protein names and GenBank accession numbers (as identified by OTU label) are given in Additional file 1. Sequences are in MSF format with first line commenting on file contents. [file 1471-2148-11-4-S5.MSF]

# Additional file 5. Multiple sequence alignment of human PI34K and related sequences used for Fig. 7. Species, protein names and GenBank Accession (as identified by OTU label) are given in Additional file 1.
!!AA_MULTIPLE_ALIGNMENT 1.0
MSF: 133  Type: P  June 25, 2010 14:46  Check: 7185 .. 
 Name: PIK3CD  Len: 133  Check: 4731  Weight: 1.0
 Name: PIK3CB  Len: 133  Check: 3607  Weight: 1.0
 Name: PIK3CA  Len: 133  Check: 2453  Weight: 1.0
 Name: PIK3CG  Len: 133  Check: 1374  Weight: 1.0
 Name: PIK3C2A  Len: 133  Check: 2972  Weight: 1.0
 Name: PIK3C2B  Len: 133  Check: 3250  Weight: 1.0
 Name: PIK3C2G  Len: 133  Check: 5202  Weight: 1.0
 Name: PIK3C3  Len: 133  Check: 7275  Weight: 1.0
 Name: PIK4CA  Len: 133  Check: 2715  Weight: 1.0
 Name: PIK4CB  Len: 133  Check: 5958  Weight: 1.0
 Name: PRKDC  Len: 133  Check: 5608  Weight: 1.0
 Name: ATM  Len: 133  Check: 154  Weight: 1.0
 Name: ATR  Len: 133  Check: 4841  Weight: 1.0
 Name: MTOR  Len: 133  Check: 7045  Weight: 1.0

//

        1                                                   50
PIK3CD  FKNGDDLRQD MLTLQMIQLM DVLWKQEGLD LRMTPYGCLP TGDRTGLIEV
PIK3CB  FKNGDDLRQD MLTLQMLRLM DLLWKEAGLD LRMLPYGCLA TGDRSGLIEV
PIK3CA  FKNGDDLRQD MLTLQIIRIM ENIWQNQGLD LRMLPYGCLS IGDCVGLIEV
PIK3CG  FKHGDDLRQD MLILQILRIM ESIWETESLD LCLLPYGCIS TGDKIGMIEI
PIK3C2A FKVGEDLRQD MLALQMIKIM DKIWLKEGLD LRMVIFKCLS TGRDRGMVEL
PIK3C2B FKCGDDLRQD MLTLQMIRIM SKIWVQEGLD MRMVIFRCFS TGRGRGMVEM
PIK3C2G FKAGDDLRQD MLVLQLIQVM DNIWLQEGLD MQMIIYRCLS TGKDQRLVQM
PIK3C3  FKHGDDLRQD QLILQIISLM DKLLRKENLD LKLTPYKVLA TSTKHGFMQF
PIK4CA  FKVGDDCRQD MLALQIIDLF KNIFQLVGLD LFVFPYRVVA TAPGCGVIEC
PIK4CB  VKCGDDLRQE LLAFQVLKQL QSIWEQERVP LWIKPYKILV ISADSGMIEP
PRKDC   VKGGEDLRQD QRVEQLFQVM NGILAQDQRA LQLRTYSVVP MTSRLGLIEW
ATM     VKGRDDLRQD AVMQQVFQMC NTLLQRNKRK LTICTYKVVP LSQRSGVLEW
ATR     CKPKDDLRKD CRLMEFNSLI NKCLRKDRRE LHIRTYAVIP LNDECGIIEW
MTOR    LKGHEDLRQD ERVMQLFGLV NTLLANDRKN LSIQRYAVIP LSTNSGLIGW

        51                                                 100
PIK3CD  VLRSDTIANI QLDRAIEEFT LSCAGYCVAT YVLGIGDRHS DNIMIRESGQ
PIK3CB  VSTSETIADI QLDRAIEEFT LSCAGYCVAS YVLGIGDRHS DNIMVKKTGQ
PIK3CA  VRNSHTIMQI QYDAAIDLFT RSCAGYCVAT FILGIGDRHN SNIMVKDDGQ
PIK3CG  VKDATTIAKI QFQAAVERFV YSCAGYCVAT FVLGIGDRHN DNIMITETGN
PIK3C2A VPASDTLRKI QYEKASENFI YSCAGCCVAT YVLGICDRHN DNIMLRSTGH
PIK3C2B IPNAETLRKI QYEKAVENFI YSCAGCCVAT YVLGICDRHN DNIMLKTTGH
PIK3C2G VPDAVTLAKI HYEKALRNFF YSCAGWCVVT FILGVCDRHN DNIMLTKSGH
PIK3C3  IQSVPVAEVL DSAEVMDTYV KSCAGYCVIT YILGVGDRHL DNLLLTKTGK
PIK4CA  IPDCTSRDQL GFQQARYNFI RSMAAYSLLL FLLQIKDRHN GNIMLDKKGH
PIK4CB  VVNAVSIHQV KFLSAQRNFV QSCAGYCLVC YLLQVKDRHN GNILLDAEGH
PRKDC   LENTVTLKDL LFLALRSHFA SSHALICISH WILGIGDRHL NNFMVAMEGG
ATM     CTGTVPIGEF LWFEKRLAYT RSVATSSIVG YILGLGDRHV QNILINEQAE
ATR     VNNTAGLRPI LWYSSRSAYC RSTAVMSMVG YILGLGDRHG ENILFDSLGE
MTOR    VPHCDTLHAL IWFDRRTNYT RSLAVMSMVG YILGLGDRHP SNLMLDRLGK

        101                              133
PIK3CD  LFHIDFGHFL GNRAYTILRR HGLLFLHLFA LMR
PIK3CB  LFHIDFGHIL GNDAYLILRR HGNLFITLFA LML
PIK3CA  LFHIDFGHFL DHKAYLAIRQ HANLFINLFS MML
PIK3CG  LFHIDFGHIL GNKAYLALRH HTNLLIILFS MML
PIK3C2A MFHIDFGKFL GHQAYNLIRK QTNLFLNLLS LMI
PIK3C2B MFHIDFGRFL GHQAYNLIRK HTHLFLNLLG LML
PIK3C2G MFHIDFGKFL GHRAYNIIRK HSQLLLNLLE MML
PIK3C3  LFHIDFGYIL GRTAFLHLRR YSNLILNLFS LMV
PIK4CA  IIHIDFGFMF ESRGYLAVRP YMDAVVSLVT LML
PIK4CB  IIHIDFGFIL SSQGLIAARK HMDKVVQIVE IMQ
PRKDC   VIGIDFGHAF GSHALRAFRS DPGLLTNTMD VFV
ATM     LVHIDLGVAF EQKTMEVMRN SQETLLTIVE VLL
ATR     CVHVDFNCLF NKVTMRLMRD QREPLMSVLK TFL
MTOR    ILHIDFGDCF EVTVMEVLRE HKDSVMAVLE AFV
